# Supplementary material for: SPP1+ TAM Regulates the Metastatic Colonization of CXCR4+ Metastasis‐Associated Tumor Cells by Remodeling the Lymph Node Microenvironment
Source: Adv Sci (Weinh). 2024 Sep 5;11(44):2400524. doi: 10.1002/advs.202400524 (PMC11600252; doi:10.1002/advs.202400524)
Supplement: Supplementary file 2 — Supporting Information [file ADVS-11-2400524-s001.xlsx]

## Sheet: Table S1
Table S1. Clinical information of 6 patients in this study.
No.	Patient ID	Sex	Agea	Diagnosis	Pathology	Disease_stage	Tissue	Sample IDb
1	P001	Male	56	Right tongue SCC	High differentiation SCC	T2N0M0	Oral squamous cell carcinoma tissue	P001_PT
2							Adjacent normal tissue	P001_N
3							No metastasis of lymph node tissue	P001_NLN
4	P002	Male	70	Right tongue SCC	High differentiation SCC	T2N0M0	Oral squamous cell carcinoma tissue	P002_PT
5							Adjacent normal tissue	P002_N
6							No metastasis of lymph node tissue	P002_NLN
7	M001	Male	43	Left tongue SCC	Moderate differentiation SCC	T2N1M0	Oral squamous cell carcinoma tissue	P003_PT
8							Adjacent normal tissue	P003_N
9							Metastasis of lymph node tissue	P003_MLN
10	M002	Male	48	Left cheek SCC	Moderate differentiation SCC	T2N2aM0	Oral squamous cell carcinoma tissue	P004_PT
11							Adjacent normal tissue	P004_N
12							Metastasis of lymph node tissue	P004_MLN
13	M003	Male	50	Right cheek SCC	/	/	Oral squamous cell carcinoma tissue	P005_PT
14							Adjacent normal tissue	P005_N
15							Metastasis of lymph node tissue	P005_MLN
16	M004	Female	72	Lower right gum SCC	High differentiation SCC	T2N2bM0	Oral squamous cell carcinoma tissue	P006_PT
17							Adjacent normal tissue	P006_N
18							Metastasis of lymph node tissue	P006_MLN
aAge at time of tumor collection used for this study.
bSCC, squamous cell carcinoma; /, not applicable, PT, Primary Tumor; N, Normal tissues; MLN, Metastasis LN; NLN, Normal LN.

## Sheet: Table S2
Table S2. Cluster signature genes (Top Rank 50).
T cells	B cells	Mast cells	Myogenic cells	Myeloid cells	Fibroblasts	Endothelial cells	Neutrophils	Epithelial cells	Plasma cells	Cycling T cells	Pericytes
CCL5	MS4A1	TPSB2	ACTA1	SPP1	COL1A1	TM4SF1	CXCL8	KRT6A	IGHG1	STMN1	ACTA2
IL7R	CD79A	TPSAB1	MB	LYZ	DCN	SELE	G0S2	KRT14	IGHG3	MKI67	RGS5
TRBC2	IGHM	CPA3	MYL1	CTSB	COL3A1	ACKR1	PI3	KRT5	IGHG4	HMGB2	MYH11
TRBC1	BANK1	GATA2	TNNC2	C1QC	COL1A2	SPARCL1	CSF3R	SFN	IGLC2	TOP2A	TAGLN
CD2	TNFRSF13C	MS4A2	CKM	C1QB	APOD	AQP1	PLEK	KRT13	IGKC	TUBB	MYL9
TRAC	RUBCNL	CTSG	MYH2	C1QA	LUM	A2M	HCAR3	S100A2	IGHG2	TYMS	CALD1
CD3E	CD22	HDC	DES	CCL18	PLA2G2A	PECAM1	IL1RN	S100A7	IGHA1	TUBA1B	C11orf96
FYB1	IRF8	HPGD	KLHL41	MMP9	CXCL14	CAV1	CCL3L1	S100A8	IGLC3	RRM2	NOTCH3
CD3D	LY9	VWA5A	H19	PSAP	C1S	PLVAP	OSM	KRT6B	IGHGP	H4C3	DSTN
BCL11B	IGHD	KIT	TPM2	FTL	C1R	IGFBP7	PLAUR	SPRR1B	IGHA2	CENPF	IGFBP7
IL32	ST6GAL1	CSF1	TCAP	IL1B	CFD	CD34	HCAR2	KRT16	JCHAIN	TPX2	TPM1
ICOS	CD74	ADCYAP1	TNNI2	CXCL3	CCDC80	CRIP2	PPIF	PERP	MZB1	HMGN2	MYLK
CD7	CD37	SLC18A2	FHL1	RNASE1	GSN	C2CD4B	S100A9	FABP5	SSR4	DUT	MCAM
SPOCK2	PAX5	IL1RL1	DLK1	TYROBP	MMP2	VWF	C15orf48	S100A9	DERL3	SMC4	SPARCL1
RGCC	RALGPS2	CMA1	NEB	MS4A6A	COL6A1	RAMP2	TREM1	SLPI	XBP1	PCNA	ADIRF
CNOT6L	HLA-DRA	DUSP6	ENO3	CCL3	SPARC	EMCN	BCL2A1	CSTA	HERPUD1	CENPE	NR2F2
ITK	HLA-DQA1	ACSL4	HSPB6	FCER1G	C3	CLU	SOD2	TACSTD2	H2BC8	PRR11	MFGE8
DUSP4	NIBAN3	GCSAML	SLN	APOC1	FBLN1	TSPAN7	S100A8	SPRR2A	SEC11C	ASPM	SOD3
ANXA1	FCMR	CLU	TNNT3	CTSL	MFAP4	CAVIN1	AQP9	KRT6C	HSP90B1	HMGB1	MAP3K20
CD3G	HLA-DQB1	SIGLEC6	MYBPC1	MS4A7	MGP	EPAS1	C5AR1	KRT17	ANKRD36BP2	H2AZ1	SORBS2
TCF7	HLA-DMB	SIGLEC17P	CRYAB	APOE	COL6A3	CD93	IL1B	DSP	SLAMF7	NCAPG	TIMP3
CD96	MEF2C	MAOB	TRDN	EREG	SFRP2	COL15A1	NAMPT	CSTB	ITM2C	TMPO	TNS1
FYN	ADAM28	PTGS1	CMYA5	CST3	IGFBP5	CD59	CCL4L2	S100A14	PRDX4	GAPDH	TPM2
ARL4C	CD83	LMO4	MYLPF	OLR1	CFH	GNG11	IER3	GSTP1	SDC1	EZH2	ADAMTS1
IL2RB	POU2F2	PTGS2	COX6A2	CD14	CCN1	STC1	LUCAT1	AQP3	FER1L4	MCM4	STEAP4
MAF	CD19	HPGDS	MYOZ1	GRN	SERPING1	CLEC14A	ENSG00000276900	SAA1	RRBP1	SMC2	CSRP1
TIGIT	SMIM14	GLUL	PDLIM3	CTSZ	FSTL1	IFI27	FPR1	CLDN4	TRIB1	DHFR	C1QTNF1
LEPROTL1	FCER2	RRAD	COX7A1	AIF1	TIMP2	EMP1	ALOX5AP	IFI27	POU2AF1	ZWINT	A2M
TNFAIP3	HLA-DMA	VEGFA	CSRP3	SELENOP	EFEMP1	IFITM3	CEBPB	S100A16	TXNDC11	PTTG1	SPARC
TSPYL2	NFKBID	NSMCE1	NDRG2	HLA-DRB5	COL6A2	FLT1	IFITM2	LY6D	LINC02362	KIFC1	NDUFA4L2
HSPA8	UCP2	TPSD1	ACTN2	HLA-DRB1	CTSK	SLC9A3R2	CCL3	HSPB1	ANKRD28	H2AZ2	CAVIN1
SH2D2A	LYN	CAPG	CHRDL2	CCL4	COL5A2	APP	PLAU	CALML3	CPNE5	AURKB	IGFBP5
ETS1	POU2AF1	SLC45A3	SMPX	TMEM176B	SFRP1	IGFBP4	SAT1	CD24	FCRL5	KIF11	NET1
RORA	HLA-DPB1	FCER1A	IGFBP5	TGFBI	ISLR	PDLIM1	ITGAX	JUP	SPATS2	BIRC5	COL4A2
CD28	PRKCB	CD9	PAX7	CTSD	BGN	MMRN2	SLC25A37	SERPINB5	SEL1L	ACTB	PLN
CST7	HLA-DPA1	CSF2RB	STAC3	FBP1	TIMP3	PALMD	FFAR2	GJB2	SELENOS	PCLAF	CAV1
RUNX3	SMAP2	RHEX	CHRNA1	HLA-DRA	CCN2	KCTD12	PHACTR1	KRT15	TOR3A	CCNB1	CPE
GPRIN3	VPREB3	BHLHE40	TUBB2B	HLA-DPA1	GPX3	MMRN1	TRIB1	S100A11	ERLEC1	CCNA2	LMOD1
DUSP16	HLA-DOA	TENT5A	MEG3	FCGR3A	SOD3	ADAMTS1	FCGR3B	CRABP2	TP53INP1	MCM3	MAP1B
STK17B	FCRLA	RAB27B	NNMT	CYBB	MFAP5	ID1	LCP2	TRIM29	TENT5C	CLSPN	GUCY1A1
ITM2A	SWAP70	CD63	SLC25A4	CAPG	SERPINF1	RGS16	SERPINA1	DSG3	H1-10	UBE2C	COL4A1
RASGRP1	SNX2	DLC1	NEXN	HLA-DPB1	POSTN	ADGRL4	CLEC4E	TXN	H2AC6	MCM7	SYNPO2
TOB1	HLA-DOB	ALOX5	CDKN1C	CTSS	PRELP	ADGRF5	PTGS2	COL17A1	HDLBP	NDC80	TINAGL1
LCK	CD24	RGS2	TPM1	MRC1	DPT	NPDC1	VEGFA	FGFBP1	SSR3	DNMT1	BGN
PIK3R1	CD55	AHR	CCN1	ACP5	PLPP3	EGFL7	LRG1	CD9	DUSP5	ANP32B	AOC3
PTPRC	HLA-DQA2	PLIN2	YBX3	CSTB	THBS4	SOCS3	IGSF6	KRT19	PIM2	PFN1	RERGL
ITGAL	YBX3	RGS1	CEBPD	NPC2	C11orf96	FKBP1A	NFKBIA	LYPD3	NEAT1	CTLA4	FILIP1L
GIMAP7	BCL11A	VIM	TTN	CTSC	COL5A1	KLF4	FTH1	TUBA1C	HSPA1B	DEK	CCL2
CCND2	LAPTM5	NFKBIZ	PDLIM5	CXCL2	PRRX1	HES1	LITAF	SPINT2	SNORD3A	DUSP4	RHOB
ZC3H12D	HLA-DRB1	TUBA1A	EGR1	CD86	CXCL12	CLDN5	TNFAIP2	MT2A	MALAT1	RGS1	CD36

## Sheet: Table S3
Table S3. The enrichment score of 7 epithelial cells in hallmarkt pathway by GSVA method.
Pathway	Epi0	Epi1	Epi2	Epi3	Epi4	Epi5	Epi6
NOTCH SIGNALING PATHWAY	-1.26159	-0.437545	0.362982	-0.0758701	-0.885054	0.575023	1.72205
WNT SIGNALING PATHWAY	-0.000983737	0.16914	0.906527	0.3728	-0.951643	-1.65896	1.16312
HEDGEHOG SIGNALING PATHWAY	0.418487	0.63626	0.63117	-0.793466	-0.936827	-1.30323	1.3476
HIPPO SIGNALING PATHWAY	0.579502	0.405396	0.155934	1.21446	-1.37895	-1.38886	0.41252
GLUCOSE METABOLISM	-0.381028	0.470582	1.81048	-0.534802	-1.3009	-0.465232	0.400897
GLYCOLYSIS	-0.946375	0.65241	1.41944	-1.49279	-0.384371	0.324617	0.427065
FATTY ACID METABOLISM	0.999077	0.463297	0.217119	0.794569	-1.28401	-1.53096	0.340903
GLUTAMATE AND GLUTAMINE METABOLISM	-0.194268	-0.639245	1.01197	1.00086	-0.872471	-1.31951	1.01267
JAK STAT SIGNALING PATHWAY	0.0591143	0.622891	-0.229409	-1.53369	1.68834	-0.0130818	-0.594157
TGF汕 SIGNALING PATHWAY	-0.502827	0.56131	0.494079	0.205895	-0.517531	-1.6775	1.43657
EGFR SIGNALING PATHWAY	0.955815	0.968899	-0.506351	-0.702122	0.227462	-1.67627	0.732569
PI3K AKT SIGNALING PATHWAY	1.16209	-0.283011	-1.82502	-0.262267	0.29607	-0.121135	1.03327
MTOR SIGNALING PATHWAY	-0.720487	-0.0295229	-0.266735	1.02927	0.117952	1.40565	-1.53613
VEGF SIGNALING PATHWAY	-0.312582	0.486016	-1.36812	-0.29974	1.88013	0.0253436	-0.411041
HYPOXIA INDUCED GENE EXPRESSION	0.553485	-0.666763	1.5511	0.39399	-1.49103	-0.621334	0.280552
CELLULAR_RESPONSE_TO_HYPOXIA	0.358775	0.977187	1.22467	-0.706831	-0.733482	-1.49595	0.375633
TGF汕 RECEPTOR SIGNALING IN EMT	1.19125	-1.40863	0.15948	1.08013	-0.676686	-0.838721	0.49317
OCT4 SOX2 SIGNALING RELATED TO DIFFERENTIATION	-0.420191	0.944	1.46162	-0.553722	-1.0878	-0.961541	0.617637
OCT4 SOX2 SIGNALING RELATED TO PROLIFERATION	-0.07326	0.148987	1.30569	0.740547	-1.37611	-1.25252	0.506665
MHC-II ANTIGEN PRESENTATION	0.105427	0.752867	1.7375	-0.132933	-0.39392	-0.822253	-1.24669
MHC-ｉ ANTIGEN PRESENTATION	0.495651	0.949267	1.2957	-0.765606	-0.853559	-1.34521	0.223758
FOCAL ADHESION	0.0985368	0.782439	1.12568	0.456997	-1.13217	-1.59683	0.265343
PD1 SIGNALING	-0.386361	0.294291	-0.464984	-1.25488	1.83553	0.53763	-0.56122

## Sheet: Table S4
Table S4. Top50 signature genes of 6 gene expression program in epithelial cells.
Program 1	Program 2	Program 3	Program 4	Program 5	Program 5
CAV1	BTG1	PIGR	LY6D	CEACAM5	SLC7A2.IT1
COL17A1	JUND	CCL28	KRTDAP	WFDC21P	FLJ30679
CAVIN1	CXCR4	WFDC2	LYPD3	EMP1	ENSG00000236940
FOSL1	TSC22D3	TCN1	SPRR1B	PADI1	CPZ
C1R	RAC2	AZGP1	KRT6A	PLAC8	CLDN6
TP63	SRGN	CLDN3	S100A8	ENSG00000268628	SERPINA3
DKK3	YPEL5	KRT8	FABP5	CEACAM1	RPS6P12
TNC	LAPTM5	SLPI	PI3	MUC4	RPL7AP31
IFITM3	ARHGDIB	ELAPOR1	KRT16	CLCA4	PPP1R1A
SERPINH1	SMAP2	FOLR1	KRT10	PSCA	ENSG00000261671
FJX1	CD37	XBP1	KRT6B	PRDM1	ENSG00000258603
ENO1	LCP1	CRISP3	CRABP2	ENSG00000286201	CMTM5
PDPN	STK17B	DMBT1	S100A7	ANXA1	TEX14
CSF3	WIPF1	SLC12A2	SFN	GLUL	TDRKH.AS1
SERPINE2	UCP2	KRT18	AQP3	LMO7	STK32B
MT2A	RPS27	PROM1	PDZK1IP1	CHST4	RNF175
PDLIM1	CREM	SOX10	PERP	NCCRP1	PHF10P1
COL12A1	RHOH	EPCAM	S100A11	UPK1B	MAP1LC3C
EXT1	TRBC2	NDRG2	DMKN	CLDN4	GAP43
FSCN1	CD52	TF	SERPINB3	FLT1	ENSG00000276278
FST	PIM2	S100A1	RDH12	ADGRF1	ENSG00000275106
INHBA	ELF1	LTF	BEST2	SERPINB2	ENSG00000274904
PKM	REL	KRT7	S100A9	PRSS27	ENSG00000259354
BMP2	HSP90AA1	ODAM	KRT17	IL1RN	ENSG00000243822
CDH13	CD48	CADPS2	CIDEC	TRNP1	ENSG00000238039
LAMB3	P2RY10	ITPRID1	AZU1	SOWAHB	EIF1P6
LIMA1	FAM107B	SHROOM3	KRT6C	SH2D1B	EBF2
TUBA1B	ZNF331	CLU	GLTP	SCEL	CSDC2
LAPTM4B	TMSB4X	CXCL17	KLK10	F3	C19orf71
CALR	SPOCK2	RARRES1	SLC5A10	DHRS9	ASPA
SLC3A2	CCR7	LDOC1	PLA2G3	CLDN7	AGTR1
DST	SLC2A3	BPIFB1	ENSG00000233393	DUSP5	FAM180B
TNFRSF21	ETS1	GNAS	SBSN	CEACAM7	ADAMTS5
PRNP	SARAF	LRRC26	LRRC74B	SLC9A4	GALNT15
LINC02709	PTPRC	CXCL2	KLK7	CD177	MFAP4
CXCL14	CD53	LCN2	WARS1	MAL	IGDCC4
SLC1A4	LIMD2	PIP	TXN	KRT78	AICDA
GAPDH	BIRC3	FAM3D	ST13P12	ENSG00000227619	ENSG00000251034
MARVELD1	HSPH1	TMC4	OR2T8	PRSS22	PCOLCE2
MT1E	CD79A	CRACR2B	ENSG00000215444	CAPN14	SLC5A8
SRPX	IRF8	FARP1	RN7SL419P	TTC9	CFD
BST2	CD83	SSR4	ENSG00000227077	HS3ST1	ENSG00000273226
NCOA7	CD2	ZG16B	C10orf99	SPRR3	AMPH
PLP2	GPR183	FAM174B	NOTCH2NLR	TACSTD2	ENSG00000186019
ACTN1	FCMR	CXCL3	GJB2	TRIP10	ENSG00000273650
HDGF	IL2RG	STATH	MUCL1	FUT3	ENSG00000284620
HSPA5	SERPINB9	TRIM2	CD24	CXCL17	FBN3
SLC7A5	MS4A1	RHOB	CYP4F22	APOBEC3A	CDH19
ATP1B3	RUNX3	NCALD	HSPB1	ENSG00000218416	TMCC1.DT
P3H2	PDE4B	SLC13A2	NPEPPSP1	TMPRSS4	CILP

## Sheet: Table S5
Table S5. The expression level of 6 epithelial gene expression program in the 516 patients from TCGA-HNSC cohort, inferred by the GSVA method based on bulk RNA-seq data.
ID	Program 1	Program 2	Program 3	Program 4	Program 5	Program 5
TCGA-D6-A4ZB	-0.299723	-0.370401	0.148319	0.462232	-0.16183	0.149908
TCGA-CV-7435	0.324583	0.270277	-0.0951443	-0.381205	0.222401	0.528379
TCGA-CR-7370	-0.444226	-0.215368	0.320533	-0.704866	-0.426127	-0.108533
TCGA-HL-7533	-0.0644435	-0.286357	-0.252567	-0.267463	-0.414323	-0.555035
TCGA-CR-7398	-0.468116	-0.211943	-0.376561	-0.736665	-0.413654	0.0370144
TCGA-CV-A464	0.569737	-0.330808	-0.41451	-0.329957	-0.646572	0.449645
TCGA-CV-7416	0.533389	-0.333285	-0.522851	-0.67301	-0.652087	-0.213087
TCGA-P3-A6T6	-0.671015	-0.528315	0.382575	-0.196706	0.103631	-0.322164
TCGA-CV-A45R	-0.216307	-0.33181	-0.0969081	0.640916	0.355634	0.350851
TCGA-CV-A463	-0.0780521	-0.346408	-0.0693603	0.760949	0.438748	0.0328685
TCGA-CV-6433	-0.440873	0.544294	0.0770519	-0.666549	-0.492997	-0.517691
TCGA-RS-A6TP	-0.446367	-0.542611	-0.392042	-0.449206	-0.326556	-0.506421
TCGA-CV-6934	0.336621	0.508061	-0.298134	-0.667385	-0.577295	0.596795
TCGA-CN-6994	-0.177888	-0.384362	-0.117533	0.0362872	-0.342148	-0.124725
TCGA-CV-6441	-0.363827	-0.464483	0.186334	-0.603957	0.235522	-0.291759
TCGA-CN-5365	0.367529	-0.356018	-0.24201	0.695909	-0.230419	-0.199644
TCGA-WA-A7H4	-0.12765	-0.462721	0.654413	-0.677722	-0.705608	0.41612
TCGA-MT-A67D	0.195903	0.338085	0.726945	0.638831	0.661964	0.53638
TCGA-CN-6997	-0.103143	-0.373609	-0.157014	-0.699754	-0.431267	-0.273901
TCGA-CV-7177	0.0225051	-0.349072	-0.0606832	0.245866	0.223556	0.385182
TCGA-CV-6938	0.418229	0.449662	-0.363003	0.368085	0.0523363	-0.506783
TCGA-CR-7367	-0.205142	0.134869	0.455008	0.406077	-0.0782632	0.536458
TCGA-CR-6472	-0.69486	-0.154728	0.179935	-0.441716	0.118025	0.00968479
TCGA-CV-5442	-0.43201	-0.576465	-0.334847	0.541522	0.140391	-0.342201
TCGA-CR-7390	0.260449	-0.482443	-0.248445	0.0432593	0.285885	-0.0857349
TCGA-CV-7248	-0.416197	0.324875	0.571465	-0.636897	0.403656	0.0601212
TCGA-D6-6825	-0.170954	0.417999	-0.406593	0.448833	-0.336678	0.0240709
TCGA-D6-6516	0.243641	-0.173359	-0.218726	0.643877	0.104343	0.0512455
TCGA-BB-A5HU	0.184739	-0.192091	-0.344078	-0.22132	-0.532453	-0.0142853
TCGA-CV-6933	-0.0579898	0.258783	-0.115271	0.338132	-0.199562	-0.151978
TCGA-F7-A622	0.0780475	-0.35335	0.199513	0.745289	0.584929	0.135793
TCGA-UF-A71D	-0.448539	-0.383489	0.294938	0.297461	0.670637	-0.139534
TCGA-F7-A623	-0.514675	-0.186823	-0.292468	0.466436	-0.388061	-0.0977717
TCGA-D6-6823	0.45899	-0.523596	0.181147	-0.437889	-0.256748	-0.276829
TCGA-P3-A6T4	-0.481491	-0.477894	0.0606185	0.688453	0.132753	-0.109371
TCGA-CR-7373	0.630469	0.326711	-0.282875	-0.343314	-0.338222	-0.437566
TCGA-CQ-6219	0.128002	0.420095	-0.297719	0.106444	-0.546964	0.138913
TCGA-CQ-5324	0.211951	0.0950325	0.00886687	0.441187	0.683852	-0.450366
TCGA-CV-7429	0.00337682	0.108829	-0.534197	-0.71557	-0.652678	-0.0300441
TCGA-D6-6515	0.0896585	0.5238	-0.40973	-0.310501	-0.379648	0.440642
TCGA-CV-6955	-0.363964	-0.00868311	0.384447	0.820737	0.780984	0.0355731
TCGA-IQ-7630	0.538467	-0.334957	-0.351571	-0.236331	-0.357572	-0.281807
TCGA-CQ-6227	0.415928	0.150209	0.100707	0.365129	0.1644	0.477148
TCGA-CN-4730	0.543247	-0.52531	0.0645802	0.382405	-0.143034	0.0565257
TCGA-HD-7754	-0.669188	-0.17958	0.103849	-0.592605	0.465961	-0.183221
TCGA-CV-A45P	-0.160185	-0.529455	0.264496	0.796212	0.790921	0.316067
TCGA-CV-7425	-0.117603	-0.0487349	-0.163712	0.700811	0.401651	-0.104586
TCGA-HD-A6I0	0.268346	-0.110334	0.256637	0.672804	0.244104	0.141891
TCGA-CR-7380	0.3659	-0.0826204	-0.343801	0.388336	-0.557602	0.0201187
TCGA-CN-4737	-0.154482	-0.438463	-0.394396	-0.0252147	-0.57782	0.388894
TCGA-BB-7872	0.465622	0.0620513	-0.346911	0.105343	-0.486593	-0.408964
TCGA-HD-A4C1	-0.184622	-0.468036	-0.0733876	0.576536	0.466127	-0.128871
TCGA-IQ-A61J	0.00474551	-0.162069	-0.360471	0.680598	0.297573	0.325371
TCGA-CV-5973	0.212213	-0.345598	0.476464	0.810886	0.644524	0.271049
TCGA-CV-6436	0.194558	0.160099	0.46031	0.838652	0.547028	0.314593
TCGA-CQ-5333	0.249718	0.340794	-0.0860334	-0.444526	-0.488276	0.338666
TCGA-CQ-5325	0.369496	0.693805	0.141923	0.610657	0.113385	0.564271
TCGA-CV-7263	-0.246803	-0.0803129	-0.442324	-0.26932	-0.555417	0.381863
TCGA-CQ-7072	-0.0619229	-0.305224	-0.129984	-0.748978	-0.622262	0.590509
TCGA-CV-A468	-0.204566	0.539601	-0.0429308	0.617683	0.553612	0.579763
TCGA-IQ-A6SH	0.55274	-0.257057	0.16275	0.518811	0.0397782	-0.0942371
TCGA-CR-7371	-0.343454	0.41288	0.690924	-0.50058	0.547534	0.422938
TCGA-BB-8601	-0.314003	-0.548066	0.00762422	0.126709	0.128597	-0.110539
TCGA-QK-A6IF	-0.702699	0.603404	-0.015282	-0.74788	-0.506788	0.0174431
TCGA-BA-A4IF	-0.0121531	-0.653987	0.257808	-0.0294867	-0.422156	-0.0433802
TCGA-BA-5152	0.375305	0.536999	0.220934	0.472015	0.650441	-0.0471959
TCGA-BA-4076	-0.0911693	-0.420545	0.0440341	0.570904	0.0208197	-0.185057
TCGA-UF-A7J9	-0.310603	-0.325942	-0.380604	-0.678215	-0.471994	0.396883
TCGA-BA-5557	0.428296	0.713712	0.280888	0.778628	0.678763	0.419701
TCGA-HD-7753	0.647489	0.145692	-0.285091	-0.440329	-0.448181	-0.127307
TCGA-CV-7102	0.533386	0.0226478	-0.414998	-0.579971	-0.649533	0.267493
TCGA-T2-A6WX	0.293165	0.355603	-0.360906	-0.468112	-0.548993	-0.485085
TCGA-CN-A49A	-0.492677	-0.675926	-0.395588	-0.547218	-0.669519	0.348758
TCGA-BA-A6DI	0.304568	-0.583204	0.782699	0.524406	0.714787	-0.286161
TCGA-QK-A6IG	0.555431	-0.0851644	-0.0603206	-0.498594	-0.458876	-0.24206
TCGA-CV-A45O	-0.343626	-0.121648	0.460222	0.83884	0.681018	0.452387
TCGA-P3-A6T0	0.44756	-0.607935	-0.306156	-0.389704	-0.524276	-0.344932
TCGA-CN-6992	-0.529186	-0.330918	-0.0873054	-0.507186	-0.15957	-0.0846199
TCGA-CN-A497	-0.504282	-0.228991	0.178738	-0.721055	-0.399018	-0.246534
TCGA-P3-A6T5	0.553455	-0.306528	0.384514	0.599778	0.0890649	0.0568246
TCGA-F7-7848	-0.351583	0.128759	0.521957	-0.557916	0.554532	-0.0226277
TCGA-T3-A92M	-0.3242	0.0787169	-0.531773	-0.692287	-0.749928	0.352862
TCGA-MT-A67F	0.0823653	0.788707	0.235672	0.720485	0.75054	0.27851
TCGA-CX-7086	-0.119177	-0.420906	-0.142624	0.457955	0.640083	-0.384575
TCGA-BA-5149	0.676768	-0.19184	-0.34514	0.0272017	-0.412652	-0.305477
TCGA-CN-6010	-0.341304	-0.14271	0.738263	-0.689753	-0.276031	0.0416502
TCGA-CX-7085	0.0265632	0.658038	0.305846	0.63906	0.701945	0.740617
TCGA-UF-A7JD	-0.193837	-0.114317	-0.0245807	-0.743068	-0.604096	0.512123
TCGA-CN-A63W	0.358843	-0.542462	0.314341	0.238161	0.291766	-0.153802
TCGA-QK-AA3K	-0.0905523	0.224692	-0.32013	-0.739509	-0.680038	0.328612
TCGA-CN-A6UY	-0.362015	0.340887	0.298533	-0.370345	-0.265391	-0.280564
TCGA-BB-A6UM	-0.56958	-0.253234	0.179131	-0.381875	0.679471	-0.550315
TCGA-CN-5358	-0.119452	0.669781	0.151541	0.392802	0.305742	0.664043
TCGA-P3-A5QA	0.524747	-0.385752	-0.0830358	-0.705987	-0.519263	-0.0642637
TCGA-CR-7365	0.625353	-0.301963	-0.185943	0.488144	0.309176	0.0541681
TCGA-CR-7402	-0.416448	-0.164211	0.452514	-0.45276	-0.266555	-0.0997434
TCGA-CV-A6K2	-0.0348266	-0.183491	-0.014687	0.562249	0.441305	-0.0787646
TCGA-CR-6474	0.608256	0.597569	0.275526	-0.577437	-0.290797	0.551904
TCGA-BA-A6DE	0.209124	-0.508238	-0.291267	-0.0797955	-0.307561	-0.468696
TCGA-F7-A61V	0.0141073	-0.498778	0.581404	0.580351	0.209096	-0.00838204
TCGA-CR-7397	-0.211838	0.347987	0.0952515	0.298783	0.61564	0.700224
TCGA-CQ-7069	0.525231	-0.266882	-0.351793	0.243796	-0.275952	-0.0118338
TCGA-CR-7368	-0.295514	0.0363821	0.341962	-0.113258	0.375251	-0.290719
TCGA-HD-8224	-0.676449	-0.501957	-0.392422	-0.666542	-0.28259	0.305367
TCGA-DQ-7592	0.4983	-0.0940283	-0.332214	0.162332	-0.38855	-0.139444
TCGA-CN-5369	0.314358	0.504923	0.346673	0.566389	0.559969	0.282107
TCGA-D6-6824	-0.386534	0.535277	0.762203	-0.67902	0.495605	0.526161
TCGA-BB-A5HZ	-0.314617	-0.552933	-0.0478619	0.685557	0.336766	0.324559
TCGA-CR-7377	0.454356	0.732876	-0.3299	-0.191661	0.07184	0.449695
TCGA-BB-7870	-0.392995	-0.308008	0.449095	0.186344	0.427101	-0.196408
TCGA-C9-A47Z	0.543956	-0.570856	-0.169333	0.730017	0.378443	-0.125684
TCGA-CQ-A4CG	0.60184	-0.500929	-0.359057	-0.596167	-0.626034	-0.339924
TCGA-CR-7376	-0.0436705	0.716286	0.35245	-0.481964	-0.295685	0.664281
TCGA-CQ-5326	0.569337	-0.054994	-0.134777	0.200473	0.106641	-0.0479503
TCGA-CV-7406	-0.618894	-0.392697	0.189588	-0.597853	0.415082	0.177144
TCGA-IQ-A6SG	-0.0253827	-0.517217	0.0658214	0.330487	0.428815	-0.154742
TCGA-H7-A76A	-0.429766	0.583248	0.308172	-0.0274219	0.617793	0.38811
TCGA-UF-A7JK	0.398805	-0.598376	0.183356	0.259767	-0.547478	-0.453754
TCGA-CV-7432	0.519594	-0.520289	-0.324507	0.452841	0.235465	-0.225516
TCGA-CV-7103	-0.227257	-0.375403	-0.21593	-0.657557	-0.512001	0.500935
TCGA-CN-A63V	-0.432111	-0.376418	0.0926998	0.371696	-0.184184	0.521267
TCGA-CV-6952	0.690377	0.116333	-0.0735059	0.80578	0.536925	-0.1889
TCGA-D6-6826	0.359227	0.407754	0.406094	-0.629481	0.112683	0.142851
TCGA-BA-4075	0.443969	0.134277	0.10088	-0.395025	-0.343044	-0.134194
TCGA-CV-7413	0.217353	-0.178413	-0.0333704	0.670208	-0.456712	0.243295
TCGA-CV-7090	0.680176	0.415704	-0.39692	-0.36754	-0.549669	-0.332002
TCGA-CR-7392	0.426034	0.527576	0.20035	0.263139	-0.217489	0.518658
TCGA-HD-A634	-0.64806	-0.498751	0.2547	-0.687904	-0.554704	-0.28435
TCGA-CV-5439	-0.241442	-0.168755	-0.0466898	0.568901	0.473453	-0.379553
TCGA-CV-7180	0.540103	-0.463057	0.283405	0.814021	0.702529	-0.188308
TCGA-CV-6936	-0.51711	-0.317801	-0.37358	-0.278526	-0.492375	-0.215841
TCGA-CN-5374	-0.737499	0.302706	0.0464696	-0.387134	0.194651	-0.099303
TCGA-CV-6948	-0.599925	-0.30837	-0.162316	-0.609308	-0.420781	-0.222192
TCGA-CN-4734	0.468839	0.508398	-0.0456165	0.742644	0.342642	0.117277
TCGA-CV-5440	-0.211078	-0.508657	-0.148135	-0.144142	-0.394206	0.041298
TCGA-DQ-5631	0.488141	-0.486903	-0.362189	-0.689923	-0.554077	-0.430215
TCGA-CN-6996	0.490702	0.439288	-0.467714	-0.126788	-0.414136	0.259242
TCGA-CV-6937	-0.247047	-0.414033	0.195008	0.0413525	-0.437445	0.105606
TCGA-BB-4223	-0.751614	0.309715	-0.425695	-0.702434	-0.437427	-0.339188
TCGA-F7-A50J	0.526568	-0.00627567	0.0568472	0.798644	0.507417	0.183233
TCGA-CV-7253	0.379029	-0.496602	0.0412904	-0.0475561	0.526643	-0.380072
TCGA-CV-7250	-0.499063	-0.4353	0.0549914	0.0824799	0.576084	-0.0971443
TCGA-CN-A642	-0.178008	-0.0893399	-0.425978	-0.576464	-0.605539	-0.242601
TCGA-CN-6022	0.123833	-0.0951751	-0.412148	-0.732053	-0.682956	0.242958
TCGA-CV-A45T	0.296971	0.603896	0.0944466	0.705508	0.331424	0.367681
TCGA-CN-6011	0.250878	-0.421771	-0.431211	0.184535	-0.376162	-0.397287
TCGA-CN-6988	-0.599772	-0.628371	0.146092	-0.340307	0.712757	-0.291347
TCGA-CN-4738	0.0970471	0.292522	0.693578	-0.192222	0.65097	0.0286517
TCGA-CR-7391	-0.335751	0.479215	0.2626	0.662328	0.67557	0.60031
TCGA-CN-4728	-0.29516	0.653961	-0.0795053	-0.472725	-0.252166	0.577356
TCGA-CV-6953	-0.379079	0.226578	0.284158	0.796022	0.694433	0.271196
TCGA-BA-A6DD	0.367727	0.303296	0.612343	0.821181	0.651352	0.0986475
TCGA-P3-A6T2	0.480063	-0.386845	-0.358905	-0.38431	-0.439113	-0.342996
TCGA-IQ-A61H	-0.458935	-0.428227	-0.30556	-0.392707	-0.311791	0.190889
TCGA-DQ-7596	-0.658096	0.543966	0.350677	-0.172287	0.756151	-0.367611
TCGA-CQ-7063	0.317191	0.519795	-0.312386	0.751178	0.206484	-0.434977
TCGA-C9-A480	-0.221467	-0.472105	-0.322978	0.683569	0.28621	-0.115615
TCGA-CN-5373	0.196007	0.391399	-0.251555	0.681237	0.342499	0.416862
TCGA-CN-6021	-0.421491	0.200813	0.381814	0.451643	0.563114	0.0740251
TCGA-CQ-A4C7	0.522779	-0.47933	-0.329819	-0.540336	-0.524381	0.133495
TCGA-P3-A6SX	0.262158	-0.566296	-0.324775	0.184972	-0.441763	0.187421
TCGA-CR-7364	-0.356039	0.0738222	0.397263	-0.112616	0.686977	-0.134184
TCGA-CV-7438	0.525107	0.227294	0.0412902	-0.324372	-0.573307	0.433544
TCGA-BA-7269	-0.108896	-0.257791	0.35566	0.374369	0.1613	0.239313
TCGA-CN-5359	-0.151411	0.492975	-0.51029	-0.290123	-0.444378	0.331246
TCGA-UF-A71E	-0.274074	-0.547264	0.125693	0.322821	0.398411	-0.289835
TCGA-CN-A6V7	-0.539271	-0.41027	0.200832	-0.566878	-0.00643484	-0.329537
TCGA-CN-6019	-0.412929	0.609405	0.632217	-0.387168	0.188985	0.679711
TCGA-CR-7389	0.0169871	0.238974	0.56	0.464363	0.554167	0.435489
TCGA-D6-8568	0.591105	0.295107	0.464206	-0.566964	0.602475	0.479906
TCGA-BB-4228	-0.612409	0.111292	0.105186	-0.692816	-0.0520314	-0.110898
TCGA-CN-4733	0.398138	0.773034	0.338589	-0.208742	-0.171602	0.585489
TCGA-CV-6954	0.181902	-0.200389	-0.177108	0.422107	-0.420734	-0.361076
TCGA-CV-7423	0.57818	-0.4957	-0.163596	0.6789	0.253096	-0.152508
TCGA-BB-7866	-0.699905	0.295187	-0.0193497	-0.704296	0.345214	-0.411939
TCGA-QK-A6VC	-0.505044	0.486345	0.344123	0.31334	0.728369	0.124532
TCGA-CV-A461	-0.351546	0.379398	-0.125285	-0.433409	-0.357153	-0.206489
TCGA-CR-7374	-0.597397	0.1359	0.0993989	-0.692339	-0.37165	0.165283
TCGA-DQ-7591	-0.617643	0.387134	-0.304061	-0.662438	-0.658642	-0.199141
TCGA-BA-A4II	-0.355164	-0.172129	-0.197888	0.599634	0.0664132	-0.0562913
TCGA-UF-A7JF	-0.251109	-0.0534031	0.590155	0.422099	0.530804	0.127088
TCGA-CN-A499	-0.0451893	0.176085	-0.411258	-0.179346	-0.252782	-0.535982
TCGA-H7-8502	0.6088	-0.281458	-0.437992	-0.385817	-0.490497	-0.156177
TCGA-BB-4225	-0.338204	0.621824	0.192604	-0.646084	-0.35069	-0.154179
TCGA-CV-A45Z	-0.450307	-0.117028	0.339168	-0.441168	0.387216	-0.160715
TCGA-CQ-6218	0.491474	0.0841635	0.685866	0.860777	0.515776	0.0959705
TCGA-CV-5979	0.642341	-0.520547	-0.293025	-0.0957203	-0.351122	-0.465969
TCGA-UF-A7JO	-0.273176	0.40618	-0.156708	-0.14846	-0.334348	-0.391559
TCGA-CR-7404	-0.63997	0.462333	-0.238814	-0.645704	-0.0250101	0.114702
TCGA-CQ-5332	-0.388762	-0.118474	-0.211767	0.0239484	0.0127818	-0.118414
TCGA-CQ-7071	0.382342	0.0696605	0.22294	0.790298	0.655036	0.316159
TCGA-UF-A7JV	0.382251	0.249079	0.0659025	-0.49303	-0.116523	-0.0167426
TCGA-CR-6473	-0.217251	-0.147972	0.124183	-0.619078	-0.247232	-0.495842
TCGA-CR-6470	-0.530138	0.67851	0.00727462	-0.751624	-0.476654	0.241641
TCGA-CN-4735	-0.515034	0.460118	-0.290828	-0.691479	-0.675751	-0.131191
TCGA-CV-7245	0.493911	-0.416894	0.0615854	0.329898	0.104981	0.237106
TCGA-P3-A6T8	0.57793	-0.479265	-0.227691	-0.649099	-0.544151	0.341035
TCGA-CN-5360	-0.664234	0.415339	0.643413	-0.541415	0.0266403	0.43138
TCGA-CN-A641	-0.429861	-0.524984	0.375048	0.624208	0.430505	-0.194461
TCGA-CV-7430	-0.212957	-0.347664	0.146754	0.564952	0.752931	-0.1259
TCGA-CV-7415	0.455038	0.200141	-0.2257	0.229896	-0.5058	-0.0162677
TCGA-4P-AA8J	0.261458	0.00644264	0.248246	-0.284863	-0.188159	0.472759
TCGA-CQ-5330	0.519034	0.296554	-0.475701	-0.55465	-0.70899	0.373391
TCGA-CV-7247	0.470688	-0.60137	-0.32423	-0.300723	-0.557301	-0.177483
TCGA-CV-5435	0.255028	-0.589221	-0.111633	-0.624491	-0.588165	0.129704
TCGA-CX-7219	-0.244806	0.421004	0.0194016	0.0893526	0.441159	0.156329
TCGA-CQ-6228	-0.393772	-0.125607	-0.143661	-0.546337	-0.253571	-0.0531072
TCGA-CR-6471	-0.120347	0.525046	-0.331688	0.484046	0.520616	0.214604
TCGA-CQ-6221	-0.178239	-0.106266	0.0740494	-0.685255	-0.568829	0.356179
TCGA-CV-6942	0.381207	0.498996	0.559741	-0.287809	-0.43839	0.416917
TCGA-BB-7864	-0.296393	-0.582599	0.360224	-0.3001	0.173324	-0.370881
TCGA-CV-6951	-0.037021	-0.624751	0.464217	0.326322	0.394456	-0.0157343
TCGA-CQ-5327	-0.219504	0.314484	-0.133109	0.658843	0.585017	-0.0312492
TCGA-CV-7255	0.447851	-0.610712	0.154601	0.217838	0.267993	-0.316327
TCGA-CV-7428	0.251823	-0.146182	-0.303623	0.399831	-0.404469	-0.131788
TCGA-CV-7178	-0.368484	0.361908	-0.396525	-0.586619	-0.64667	0.245283
TCGA-IQ-A61I	-0.488699	0.143192	0.267406	-0.155165	0.225782	-0.216156
TCGA-CN-6018	0.431122	0.488136	-0.171149	-0.599653	-0.530027	0.122549
TCGA-CV-7440	0.275118	-0.057426	0.152155	-0.528459	-0.280667	-0.218025
TCGA-CV-7427	-0.0810995	0.447653	-0.296273	0.64131	0.675477	-0.308279
TCGA-HD-7831	0.385851	0.0206109	-0.0456812	-0.631211	-0.542626	0.446049
TCGA-T2-A6X2	0.265252	-0.296498	-0.459344	0.357077	-0.339943	-0.265706
TCGA-CV-A6JY	-0.469095	-0.57111	0.0183474	0.818415	0.501305	-0.0484929
TCGA-CR-7382	0.11733	0.55566	-0.48108	-0.804772	-0.503275	0.307311
TCGA-CV-7411	0.106131	-0.084081	0.431211	0.804018	0.696211	0.431616
TCGA-CR-7379	0.235017	0.140836	-0.130051	0.426284	0.0845065	0.321381
TCGA-CN-4736	0.0613859	0.410702	-0.527409	-0.0693413	-0.634246	0.571665
TCGA-UF-A7JT	0.310437	0.347302	-0.208079	0.280146	-0.251767	0.0519717
TCGA-CV-5441	0.102397	-0.496086	-0.339047	0.287523	-0.414927	-0.306151
TCGA-BA-5555	-0.0544343	-0.343307	0.511247	-0.486064	0.0821322	-0.3031
TCGA-CR-6484	-0.348477	0.618474	0.216289	0.25581	0.485807	0.291361
TCGA-CV-7418	-0.559695	-0.184645	-0.152226	-0.651578	-0.469725	-0.212384
TCGA-CV-7235	0.0389671	0.440183	-0.321978	-0.547922	-0.482191	0.18429
TCGA-CV-7091	0.483482	-0.287697	-0.203454	0.0578252	0.465558	-0.351349
TCGA-D6-6827	-0.636187	-0.370154	0.309792	-0.672279	-0.379627	0.328352
TCGA-TN-A7HI	-0.518971	0.256376	0.381899	-0.387696	-0.26081	0.297191
TCGA-T3-A92N	0.161136	-0.254857	-0.313963	-0.406151	-0.289848	-0.42604
TCGA-BA-6871	-0.434986	-0.0296856	-0.180942	-0.726189	-0.668545	0.380466
TCGA-IQ-7631	-0.320706	-0.22487	0.544343	-0.199869	0.204425	0.588455
TCGA-BA-5153	-0.507579	0.380416	-0.0141217	-0.655717	-0.204018	-0.354986
TCGA-CV-7434	0.648402	-0.186045	-0.397875	0.306123	-0.40399	-0.297148
TCGA-CV-7095	0.601484	-0.241957	-0.284394	0.540483	0.128685	-0.215284
TCGA-MT-A51X	0.4951	-0.454448	-0.175819	0.736718	0.445254	0.0299853
TCGA-CV-A6JU	-0.29275	-0.405768	0.317414	-0.355948	-0.289908	0.344596
TCGA-UF-A71B	0.195945	-0.133574	-0.231533	-0.440801	-0.501144	-0.331657
TCGA-CN-5364	0.319553	-0.276946	-0.34014	-0.199988	0.32104	0.00170678
TCGA-F7-8298	0.369906	-0.343383	-0.0784459	-0.592125	-0.656229	-0.270386
TCGA-UF-A7JJ	-0.186768	0.615985	0.294298	0.417553	0.165782	0.521712
TCGA-CV-7101	-0.309652	0.438484	0.591118	0.107689	0.716642	0.151475
TCGA-CV-5430	-0.684034	0.267535	-0.246843	-0.690024	-0.231182	-0.357566
TCGA-CV-5434	-0.388952	0.150012	-0.504418	-0.569767	-0.607146	0.383338
TCGA-CV-7104	0.631655	0.427418	0.118132	0.429865	-0.0611325	0.195008
TCGA-DQ-5624	0.603067	0.442311	0.125782	0.350964	0.439239	0.19736
TCGA-CX-7082	-0.269995	-0.430842	-0.388566	-0.594951	-0.533685	-0.289547
TCGA-CV-A465	0.33528	-0.620277	-0.00718459	0.819266	0.384226	0.234429
TCGA-CR-5247	0.499797	-0.503504	0.0974848	-0.0964213	0.227139	0.274297
TCGA-CN-6020	0.384992	0.21247	-0.190266	0.369029	0.656442	0.314153
TCGA-CR-6488	0.211827	0.403503	-0.354663	0.191133	-0.355957	0.343985
TCGA-CV-A6JM	-0.0840339	-0.177345	0.138205	0.559417	-0.00893958	0.129113
TCGA-BA-A8YP	-0.406632	-0.270248	-0.265701	-0.717102	-0.664406	-0.0900598
TCGA-CQ-A4C9	-0.587628	-0.536673	0.560479	-0.327935	0.605135	0.14011
TCGA-D6-6517	0.529169	0.000156764	0.258524	-0.13695	-0.528668	-0.376754
TCGA-CN-5370	0.312922	0.435556	-0.26388	-0.12744	-0.370681	0.479147
TCGA-RS-A6TO	-0.23577	-0.167638	-0.227618	0.151293	-0.269504	-0.216483
TCGA-CV-5966	0.598099	0.139205	-0.188862	-0.627873	-0.422083	-0.28492
TCGA-QK-A8Z7	-0.629194	-0.537257	-0.155834	-0.483377	-0.292885	-0.038448
TCGA-CQ-6222	-0.471342	0.439895	0.362762	0.749239	0.672288	0.559364
TCGA-QK-A6II	0.291489	-0.161125	0.440335	0.758484	0.585921	0.293414
TCGA-CN-6998	0.558526	-0.181398	-0.0202485	0.795402	0.48948	0.0208679
TCGA-DQ-5629	-0.00465751	-0.523429	0.164404	-0.535751	-0.449055	-0.244207
TCGA-H7-7774	-0.143677	-0.053435	0.302585	0.836047	0.737565	0.309095
TCGA-CR-5249	-0.460641	0.703989	0.141614	-0.42305	0.317684	-0.099055
TCGA-CN-6016	0.11541	0.195932	-0.154129	-0.0411475	-0.384165	0.593984
TCGA-QK-A64Z	0.317849	-0.611185	-0.42433	-0.269511	-0.669879	-0.227809
TCGA-CR-7383	0.22399	0.359294	-0.247629	-0.426154	-0.575405	0.334451
TCGA-WA-A7GZ	0.289578	-0.615207	-0.288596	-0.320022	-0.584556	-0.313113
TCGA-CQ-6220	0.574609	-0.512217	-0.115981	0.800405	0.513291	-0.229163
TCGA-CQ-7065	0.612201	-0.596661	-0.0808645	0.72855	-0.112903	-0.0132216
TCGA-BA-A6D8	-0.262344	-0.253759	0.14754	-0.310315	-0.386243	0.0808806
TCGA-CV-A6JZ	0.0399289	0.514974	-0.40845	-0.0502296	-0.568828	0.116289
TCGA-CQ-6229	0.318993	-0.446415	-0.234885	0.837234	0.266956	0.161954
TCGA-CV-A45W	-0.617597	0.429093	0.408036	-0.542733	0.177528	0.526895
TCGA-F7-A624	-0.38202	0.404463	-0.0194492	-0.53528	-0.494787	-0.105149
TCGA-UF-A71A	-0.176991	-0.60373	-0.232557	-0.468599	-0.542638	0.177021
TCGA-DQ-5625	0.427427	0.422569	-0.300457	0.450934	-0.160385	0.231746
TCGA-CV-7410	-0.339968	0.788375	-0.413346	0.149255	-0.55136	0.261679
TCGA-CV-7099	0.331748	0.310864	0.19463	0.658738	0.634171	-0.505096
TCGA-CN-6012	-0.575041	0.104426	0.528299	-0.38975	0.381486	0.1847
TCGA-CR-6493	0.583562	-0.563778	-0.199883	-0.0218327	0.089244	-0.379566
TCGA-CN-A6V1	-0.653985	0.635306	0.248363	-0.207892	0.329723	0.184067
TCGA-CV-6956	0.34004	-0.610534	-0.0773377	0.216967	0.210433	-0.135259
TCGA-CR-7393	-0.328287	0.697763	0.145698	0.322192	0.580312	0.552141
TCGA-CV-A460	-0.39183	0.587379	0.136282	-0.539267	0.168048	-0.0297254
TCGA-HD-A6HZ	-0.194381	0.475684	-0.175616	-0.0329227	-0.283964	0.384751
TCGA-CQ-5334	0.446012	0.315098	-0.409595	-0.0899595	-0.170094	-0.00430485
TCGA-CN-4739	-0.609391	0.179397	0.284915	-0.220725	0.649015	0.119506
TCGA-QK-A652	0.186391	0.0354686	-0.230746	0.587714	0.29705	0.363088
TCGA-CR-7388	-0.483415	0.5003	0.285679	-0.253875	0.398402	0.449793
TCGA-CR-7386	0.44154	0.644899	-0.129801	0.554939	-0.297692	0.587592
TCGA-CV-7236	0.462438	-0.164775	0.355832	-0.4022	-0.320018	0.214793
TCGA-CN-4731	0.399782	-0.10603	0.496008	-0.125849	0.51911	-0.167221
TCGA-BA-A4IG	-0.367998	0.361725	-0.212229	-0.222015	0.489778	-0.468934
TCGA-MZ-A5BI	-0.585916	0.558271	0.416461	-0.0602352	0.447259	0.241466
TCGA-CV-A6JT	0.0967707	-0.142889	0.190848	0.684584	0.162919	0.488815
TCGA-TN-A7HL	-0.315737	0.571378	0.262039	-0.207326	0.334494	-0.153601
TCGA-CR-6480	-0.641854	-0.121419	0.376825	-0.523363	0.717753	-0.456532
TCGA-QK-A6IH	0.46535	-0.404353	0.0950123	0.584276	-0.0749495	0.13235
TCGA-D6-A6ES	0.0718474	-0.127257	0.353465	0.627673	0.188015	0.348083
TCGA-HD-7229	0.654248	-0.0703754	0.357705	-0.167695	0.300395	-0.410083
TCGA-CV-A6JE	0.262116	0.00175592	0.260616	0.314725	-0.371542	0.103585
TCGA-QK-A8ZB	0.223207	-0.0569702	0.308182	0.555864	0.3745	0.355975
TCGA-CV-5970	0.495271	-0.110917	0.261381	0.710481	0.398427	0.290953
TCGA-KU-A6H8	-0.599839	-0.205541	0.239098	-0.191053	0.50023	0.618646
TCGA-DQ-7593	-0.766777	0.663617	0.126303	-0.496368	0.527683	-0.0346085
TCGA-HD-8314	-0.791684	-0.0552074	0.55389	-0.523106	0.132152	0.517716
TCGA-P3-A5Q6	0.449777	-0.271783	0.0213312	0.173324	-0.338845	0.350928
TCGA-CN-A6V6	-0.595247	0.464271	0.548969	-0.36081	0.680183	-0.205184
TCGA-D6-A6EP	-0.507632	-0.332632	0.0631348	-0.531595	-0.565549	0.374313
TCGA-D6-A4Z9	0.385305	-0.462311	-0.436881	0.248672	-0.158088	-0.320025
TCGA-CV-6939	-0.600152	0.357036	0.527966	-0.727388	0.316535	-0.256444
TCGA-CN-4740	-0.275874	0.511686	-0.061373	0.264628	-0.100635	0.650934
TCGA-CN-6024	0.151491	-0.34089	-0.201214	-0.0702809	-0.229608	0.273682
TCGA-BA-A6DL	-0.4514	-0.487619	0.386642	0.467853	0.682368	-0.0532668
TCGA-CN-5355	0.472263	0.0839647	-0.2869	0.0396664	-0.187412	0.373136
TCGA-CV-7089	0.542562	-0.328927	0.0928796	0.673059	0.818543	-0.465911
TCGA-BB-8596	-0.0787087	0.400137	0.638476	-0.682636	-0.568655	0.628817
TCGA-CV-A45V	-0.503911	-0.164255	0.165469	0.848023	0.757055	0.256042
TCGA-CV-6003	0.641172	-0.476092	-0.254275	-0.156542	-0.249963	-0.264291
TCGA-IQ-7632	0.0171089	-0.0496539	0.497156	0.763988	0.642396	0.0448186
TCGA-BA-A6DA	0.160492	-0.0139681	0.448477	0.726847	0.514752	0.352909
TCGA-CV-6960	0.333208	-0.515756	0.0137395	-0.299257	-0.250547	-0.101827
TCGA-IQ-A61G	0.158227	-0.345552	-0.0449087	0.280301	-0.387739	-0.398414
TCGA-D6-A74Q	-0.282692	-0.308881	0.0989079	-0.324361	0.391573	0.0160891
TCGA-CV-7414	-0.26173	-0.406801	-0.00943876	-0.382756	-0.180797	0.0251324
TCGA-CQ-6223	0.100398	-0.00525261	-0.030947	0.763952	0.436784	0.0699682
TCGA-CR-6482	-0.5509	0.69088	0.239083	-0.692804	-0.185714	0.273368
TCGA-DQ-7595	-0.60021	-0.518804	0.568876	-0.511838	0.651549	-0.400713
TCGA-CV-6941	-0.254775	-0.344152	-0.290513	-0.256047	-0.0322196	0.200096
TCGA-QK-AA3J	-0.60381	-0.350318	0.283391	-0.569209	0.416977	-0.390908
TCGA-TN-A7HJ	-0.0198942	-0.482315	0.681995	0.61976	0.72681	0.0276616
TCGA-KU-A66S	-0.672552	-0.314565	0.218162	-0.699427	-0.507206	-0.191494
TCGA-MT-A7BN	-0.402121	0.172101	0.534369	-0.230934	-0.111094	0.400198
TCGA-MZ-A7D7	-0.230774	-0.362666	0.0777986	0.553109	0.541859	0.121902
TCGA-QK-A8ZA	-0.352162	-0.630182	-0.193121	-0.535023	-0.322498	-0.409684
TCGA-CN-6995	0.204753	0.372485	-0.226658	0.250446	-0.100138	-0.361505
TCGA-CV-7254	-0.37036	0.631259	0.666848	-0.681997	-0.393101	0.531965
TCGA-BA-5559	-0.732241	0.502721	-0.461786	-0.796839	-0.652179	0.185087
TCGA-BB-A5HY	0.350124	-0.445246	-0.0206207	-0.606865	-0.527819	-0.381941
TCGA-CV-7242	-0.558289	0.387284	0.653405	-0.38936	0.726199	-0.044661
TCGA-CN-4725	0.497825	-0.546002	-0.265395	0.39349	0.0473456	-0.00677793
TCGA-CN-4742	0.476119	0.176255	0.0182167	0.636781	0.327894	0.466055
TCGA-CV-7409	0.191406	-0.32106	0.418279	-0.4053	-0.0924828	-0.293739
TCGA-CV-6940	0.36795	-0.569513	-0.249656	-0.027372	0.269356	-0.188102
TCGA-BA-6870	0.581367	0.380782	0.33983	0.595906	0.254308	0.199157
TCGA-CN-5363	0.660446	0.329723	-0.398123	-0.615543	-0.606085	-0.0725343
TCGA-D6-A6EM	0.280317	0.276579	0.16063	-0.231952	-0.451894	0.386598
TCGA-CQ-7067	0.0309363	-0.414527	-0.306049	-0.254449	-0.526723	-0.0205972
TCGA-KU-A6H7	-0.330663	0.329377	-0.0400269	-0.291829	0.157649	-0.293245
TCGA-F7-A61S	0.614863	0.0778958	0.163231	0.667073	0.258128	-0.354586
TCGA-CR-5243	-0.275981	0.16927	-0.327495	-0.649438	-0.30374	-0.154064
TCGA-CV-5978	-0.417934	0.351783	-0.466656	-0.696236	-0.591108	0.0909867
TCGA-P3-A5QE	-0.706997	0.50406	-0.170956	-0.573059	0.0374639	-0.555286
TCGA-CN-A63T	0.0932148	0.255266	0.657529	0.367165	0.483022	0.201863
TCGA-BA-4074	0.0692769	0.0421646	0.15339	-0.344367	-0.363215	0.171954
TCGA-CQ-A4CA	0.269057	0.133329	-0.215954	0.00947812	-0.536283	0.472201
TCGA-CR-6477	0.353419	0.527089	-0.258026	0.279269	-0.323813	0.374893
TCGA-HD-7917	0.292375	-0.616516	0.397887	0.557118	0.649242	-0.262417
TCGA-CV-5977	0.639653	-0.516896	-0.320971	0.415074	-0.380381	-0.45345
TCGA-CR-6491	0.54036	-0.342864	0.0389972	0.646196	0.576522	-0.0210174
TCGA-CN-A63U	-0.535168	-0.519791	0.513009	-0.358092	-0.105136	-0.231394
TCGA-CN-6013	-0.310171	0.591953	-0.190641	0.155942	0.233958	-0.0445006
TCGA-UF-A718	0.452586	-0.0684748	0.338624	0.434495	-0.233799	-0.0413542
TCGA-CN-4727	-0.0790601	-0.519874	0.015814	-0.453368	-0.00629636	-0.0884606
TCGA-CV-5976	0.469482	-0.570441	-0.322684	0.0618925	-0.298664	-0.240793
TCGA-D6-8569	0.439295	-0.303116	-0.526004	-0.188262	-0.368228	-0.286653
TCGA-CV-6950	0.598456	-0.27777	0.0312246	-0.546641	-0.531244	-0.0483859
TCGA-H7-8501	0.294548	0.585655	-0.216714	-0.415944	-0.246932	-0.151692
TCGA-CR-6478	0.441503	0.580507	-0.235803	-0.577642	-0.426645	0.100829
TCGA-CV-7446	-0.543531	-0.181678	-0.1978	-0.499431	-0.431743	-0.055493
TCGA-CN-5356	-0.144827	-0.218069	-0.277161	-0.513023	-0.22621	0.241058
TCGA-BA-5556	0.376214	0.575594	-0.154422	0.596058	0.613405	-0.27756
TCGA-UF-A719	-0.516673	-0.528475	0.233082	0.270951	0.606568	-0.240794
TCGA-BB-4227	-0.406662	-0.405427	-0.136955	0.131218	0.447248	-0.359793
TCGA-BA-A6DB	-0.202735	0.540989	0.13023	0.607161	0.557825	0.547617
TCGA-CV-A45X	-0.449285	-0.391598	0.252665	0.706258	0.679257	0.222683
TCGA-D6-A6EN	0.368855	0.475311	0.211838	-0.0868682	0.232828	-0.0761127
TCGA-CV-A6JN	0.460041	-0.212341	0.262005	0.716564	0.281174	0.167535
TCGA-BB-7861	-0.550441	0.751324	-0.311661	-0.719349	-0.418914	-0.258615
TCGA-CN-A49B	0.451104	0.493224	0.178192	-0.111705	0.492136	-0.396176
TCGA-CR-7369	-0.234384	0.104879	-0.26176	0.0245215	0.468004	0.0394817
TCGA-UF-A7JA	-0.365711	-0.629269	-0.460721	-0.468197	-0.613845	-0.0245308
TCGA-MT-A67A	-0.298448	-0.50877	0.587087	0.827569	0.398167	0.449964
TCGA-UF-A7JH	-0.23458	0.0949015	-0.0218551	0.473773	-0.16544	0.413921
TCGA-CV-7424	-0.480554	-0.173584	-0.176244	-0.611598	-0.584393	0.435634
TCGA-H7-A6C4	0.482203	0.296923	0.31104	0.813928	0.758769	0.582262
TCGA-CQ-5323	-0.310685	-0.265409	0.0388146	0.505249	0.447946	-0.419173
TCGA-CQ-7068	0.214354	0.343951	-0.423746	-0.315303	-0.406854	-0.489184
TCGA-QK-A8Z8	-0.390546	-0.612965	0.190545	-0.0110701	0.129105	-0.262857
TCGA-CQ-6225	-0.532148	-0.492091	0.182708	0.256012	0.583985	-0.216198
TCGA-CR-7372	0.191812	-0.378681	-0.215099	0.48348	-0.245315	0.226707
TCGA-CV-7261	-0.159851	-0.0455873	0.330233	-0.544587	-0.249163	0.111122
TCGA-CV-7437	0.158389	-0.348822	0.249994	-0.412178	-0.15395	-0.43267
TCGA-F7-8489	0.555724	0.536979	-0.228547	-0.174106	-0.413894	-0.470329
TCGA-BB-7863	0.354518	-0.519506	-0.0698976	0.795154	0.313672	0.00219506
TCGA-CN-5361	0.0183871	-0.499533	-0.468352	-0.618932	-0.663334	0.314875
TCGA-CV-7407	0.0214068	0.332578	0.0642949	-0.239921	-0.267758	-0.29654
TCGA-CQ-A4CI	-0.130158	-0.547126	-0.403492	-0.639228	-0.565794	-0.177797
TCGA-CR-6492	0.282834	-0.241794	0.748894	0.730841	0.742053	-0.0627122
TCGA-DQ-7594	-0.612907	0.454677	0.542851	-0.619118	0.514007	0.17805
TCGA-CV-A45U	-0.44016	-0.470275	-0.39562	-0.5047	-0.576442	-0.33246
TCGA-P3-A5Q5	-0.733797	0.583263	-0.208779	-0.22138	-0.0542574	-0.00325564
TCGA-F7-A620	0.443182	0.322995	0.107616	0.57731	0.481254	0.126246
TCGA-QK-A6V9	-0.618299	0.296421	-0.0933488	-0.600924	0.136509	-0.433716
TCGA-HD-8635	0.298786	-0.333174	0.460851	-0.37667	-0.557791	0.436067
TCGA-F7-A50I	0.138607	0.214058	0.643166	0.413795	0.71219	0.099223
TCGA-CN-A49C	-0.429741	-0.428251	0.195073	-0.120829	0.493631	-0.436062
TCGA-CQ-A4CD	0.138739	-0.112051	0.0485773	-0.215592	0.0999512	-0.131669
TCGA-BA-6873	0.638754	-0.398476	-0.431883	-0.407344	-0.609154	-0.381325
TCGA-CV-7238	0.244385	0.153018	-0.0267844	0.395411	-0.508914	0.550103
TCGA-CV-7568	0.414252	-0.292385	-0.492108	-0.644127	-0.666297	-0.12437
TCGA-P3-A6T3	0.62001	-0.455896	-0.173652	0.580373	0.390142	-0.208061
TCGA-CV-5431	-0.151652	0.651638	0.271306	-0.50924	-0.358445	0.239415
TCGA-CN-5367	0.440062	-0.318321	-0.42408	-0.0812134	-0.621809	-0.0581835
TCGA-BA-A6DJ	0.668273	0.304247	0.0454548	0.663149	0.571308	-0.00782497
TCGA-CV-5443	-0.520854	0.433625	0.223888	-0.595327	-0.277845	-0.0370318
TCGA-CN-4723	0.310118	-0.244625	-0.349456	-0.598937	-0.596117	-0.109892
TCGA-CV-5444	0.317343	0.348402	-0.509658	-0.53423	-0.727634	0.373586
TCGA-HD-8634	0.369804	-0.554349	-0.101529	0.80631	0.664489	0.0580534
TCGA-CR-7395	0.548398	0.687912	-0.258121	0.649619	0.311593	0.349817
TCGA-CR-7385	-0.619854	0.52481	0.0472302	-0.382466	0.542009	-0.439747
TCGA-CV-6945	0.396232	-0.500761	0.267648	0.673429	0.102547	0.209948
TCGA-BA-A4IH	-0.5751	0.142368	0.134334	-0.494701	0.269543	0.0432182
TCGA-CV-6943	0.267643	0.672119	0.0940862	0.58264	0.552797	0.536622
TCGA-BA-A6DG	0.219404	0.340779	-0.0496796	0.238409	-0.010963	0.523525
TCGA-CR-5250	-0.504691	0.385652	0.0916394	-0.655135	0.37422	-0.268776
TCGA-CN-5366	0.532357	-0.336039	-0.443899	-0.0612331	-0.52023	-0.0583573
TCGA-HD-7832	0.410986	-0.407974	-0.417436	-0.178492	-0.155938	-0.440737
TCGA-CQ-A4CB	0.564441	-0.121863	0.42888	-0.643446	-0.545655	0.476514
TCGA-CN-6017	-0.0183766	0.721641	0.320837	-0.398247	-0.151278	0.645421
TCGA-CQ-A4CE	-0.396868	-0.346399	0.196414	0.833113	0.570197	0.261354
TCGA-BA-5558	0.553023	0.383173	-0.140937	0.748016	0.489431	0.0628653
TCGA-DQ-7589	-0.109473	-0.60484	-0.183111	-0.388779	-0.181382	-0.0622303
TCGA-CN-4726	0.222862	0.210876	0.158016	0.72441	0.44398	0.338807
TCGA-CN-4729	0.436987	0.0887296	0.199215	0.63101	0.632919	0.323605
TCGA-HD-A633	0.423201	-0.450736	-0.00391178	0.257443	0.317375	-0.26066
TCGA-CV-5971	-0.332726	0.468636	0.00623034	-0.655143	-0.465054	0.704502
TCGA-UP-A6WW	-0.549472	-0.0418731	0.323073	-0.498373	-0.217713	-0.233663
TCGA-CQ-A4CH	0.0427936	-0.345928	-0.379646	-0.230652	-0.513467	-0.247409
TCGA-BA-4078	-0.426706	-0.191185	-0.4691	-0.762302	-0.669995	0.0409538
TCGA-IQ-A61E	0.68199	-0.109431	-0.334739	0.275735	-0.3572	-0.306685
TCGA-CN-A6V3	0.153067	-0.225137	0.671845	0.230818	0.602788	-0.27467
TCGA-CV-A45Y	-0.14788	0.452169	0.536117	0.244476	-0.0545561	0.465285
TCGA-UF-A7JC	0.282934	-0.573879	-0.207395	0.707073	0.445481	-0.334158
TCGA-KU-A66T	0.117126	-0.533147	-0.153231	0.345022	-0.221415	-0.473199
TCGA-CX-A4AQ	-0.425653	0.574877	0.076249	-0.678995	-0.601294	0.243353
TCGA-CV-7433	0.44313	0.629874	-0.0998295	0.439214	-0.062219	0.461816
TCGA-P3-A5QF	-0.574665	-0.37203	0.197863	0.22351	0.684538	-0.559524
TCGA-CR-6467	-0.707804	0.540204	-0.0533041	-0.703869	-0.42962	0.103648
TCGA-CV-7422	-0.0513516	0.257217	-0.345544	-0.41964	0.271639	-0.274811
TCGA-CV-5436	0.680102	-0.285566	-0.440736	-0.334283	-0.622695	-0.251086
TCGA-DQ-7588	0.557515	-0.53104	-0.256039	-0.106232	-0.177074	-0.43846
TCGA-CV-A6JD	0.497343	0.350796	-0.206319	-0.565699	-0.523499	-0.194324
TCGA-CN-6989	0.00506485	0.489518	-0.499816	-0.744575	-0.49749	0.418613
TCGA-BB-7871	-0.474058	-0.230205	-0.268029	-0.67587	-0.405058	0.202479
TCGA-CN-A498	0.514261	-0.273271	0.493228	0.400289	0.464806	-0.323714
TCGA-CV-6962	-0.537206	-0.595665	0.0590581	-0.472361	-0.161442	-0.168504
TCGA-DQ-7590	-0.544277	0.626097	-0.188206	-0.644387	-0.407773	-0.211449
TCGA-BB-4217	-0.477188	0.727295	-0.0509295	-0.499931	0.454361	0.0517616
TCGA-UF-A7JS	-0.0698595	0.0376529	0.293988	0.455314	0.0614305	0.343225
TCGA-P3-A6T7	0.395067	-0.467913	0.311743	0.780384	0.491048	0.254761
TCGA-CV-7421	0.299157	-0.295038	0.239883	-0.492011	0.226781	0.109565
TCGA-CV-5432	-0.0172896	-0.559693	0.480963	0.513059	-0.147589	0.136348
TCGA-CN-4722	-0.333643	-0.255979	0.39196	0.804611	0.462706	0.535622
TCGA-CR-6487	-0.617217	0.699086	-0.0869845	-0.718131	-0.441268	-0.0364833
TCGA-QK-A6VB	-0.501308	-0.601978	0.0998689	-0.512182	0.311126	-0.46497
TCGA-CQ-5331	0.129816	0.434925	-0.261776	0.730995	0.138638	-0.135948
TCGA-D6-A6EO	-0.000351377	-0.569674	-0.136734	-0.238149	0.179425	-0.295662
TCGA-CV-A45Q	0.323196	-0.163735	0.443791	0.717321	0.433843	0.472932
TCGA-CR-5248	-0.708345	0.566246	-0.26265	-0.521837	-0.0715239	-0.149244
TCGA-CR-7401	0.633703	-0.225217	-0.0162017	0.676954	0.229582	0.407564
TCGA-BB-7862	0.0699009	-0.15942	0.0116868	-0.406283	0.149704	0.21776
TCGA-MZ-A6I9	-0.698046	-0.413588	0.571659	-0.329197	0.640546	-0.31682
TCGA-CV-7243	0.609495	-0.474497	0.0465874	0.396535	-0.517997	0.0125936
TCGA-T2-A6WZ	0.292866	0.0371788	0.264875	0.450632	0.190313	0.2235
TCGA-CV-6935	-0.2041	-0.246524	0.288376	0.178647	-0.303128	0.0922922
TCGA-MT-A51W	0.491701	-0.362968	0.43769	0.856948	0.655254	-0.152598
TCGA-CV-7100	0.0874027	-0.214071	-0.341076	-0.703763	-0.476569	-0.454668
TCGA-BB-4224	-0.60643	-0.584152	-0.496911	0.194221	-0.482846	-0.109529
TCGA-CR-6481	-0.366725	0.689065	0.178631	-0.450752	0.432489	0.18906
TCGA-CQ-5329	0.458451	0.152419	-0.38548	-0.377647	-0.660273	-0.083621
TCGA-CN-4741	-0.563083	-0.412	-0.0245516	0.347265	0.428279	-0.202895
TCGA-CV-6961	-0.0320698	-0.111163	0.269816	-0.458932	-0.0880127	0.375668
TCGA-CV-7252	0.596784	0.0437411	-0.316316	0.189691	-0.174806	-0.113213
TCGA-CR-7399	-0.512585	0.577515	-0.0267543	-0.706736	-0.531582	-0.230421
TCGA-BA-5151	0.323532	0.207164	-0.231618	0.627266	0.470604	0.0414086
TCGA-T2-A6X0	-0.574557	0.20287	-0.298635	-0.714251	-0.3952	-0.382648
TCGA-CV-7097	0.449908	0.235304	-0.259432	-0.33067	-0.272482	0.192193
TCGA-CV-6959	0.708823	0.0992944	-0.268714	-0.382771	0.0067482	0.234133
TCGA-CV-A6K1	-0.00672722	-0.386444	0.234009	0.551298	0.186077	0.154356
TCGA-F7-A61W	0.535072	-0.640477	-0.433626	-0.103825	-0.570656	-0.533772
TCGA-BA-6872	0.658766	-0.29799	0.335362	0.600504	-0.185154	0.21455
TCGA-F7-A50G	-0.225704	0.244446	0.0497946	0.770057	0.44638	0.147218
TCGA-CR-7394	-0.131595	0.661596	0.133858	0.71905	0.641848	0.446559
TCGA-BB-A6UO	0.461283	-0.316381	0.0344822	0.742209	0.217872	0.282603
TCGA-BA-6869	-0.31482	-0.239853	0.594096	0.167287	0.626091	-0.28033
TCGA-CQ-6224	0.564884	0.287767	-0.287956	-0.702973	-0.637723	0.460674
TCGA-CQ-A4C6	0.672828	-0.0232338	-0.407475	0.43781	-0.49644	-0.314996
TCGA-DQ-5630	0.0238376	0.379459	-0.129766	0.310781	0.398706	0.505148
TCGA-CN-6023	-0.684248	0.363447	-0.0551712	-0.76017	-0.624343	-0.333105
TCGA-QK-A6IJ	0.272396	-0.274478	0.426711	0.678722	0.509608	0.251697
TCGA-P3-A6SW	-0.588224	0.124814	0.191462	-0.341011	0.0672354	0.0739707
TCGA-D6-A6EQ	0.355465	0.164197	0.215967	0.6136	-0.117089	0.177395
TCGA-IQ-A61O	-0.0795049	0.306546	0.117178	-0.67891	-0.488005	0.57179
TCGA-D6-A6EK	-0.00796895	0.302316	0.527672	0.739057	0.635276	0.380272
TCGA-CV-7183	0.250481	-0.487798	0.425485	0.806682	0.738855	0.321525

## Sheet: Table S6
Table S6. The enrichment score of 5 TAMs by GSVA method.
Pathway	TAM1_SPP1	TAM2_C1QC	TAM3_VCAN	TAM4_FOLR2	TAM5_INHBA
KEGG_PPAR_SIGNALING_PATHWAY	0.308943	-0.0225581	-0.328344	-0.183226	0.109593
GO_T_CELL_ANTIGEN_PROCESSING_AND_PRESENTATION	-0.659912	0.551624	0.466843	0.0350456	-0.00924071
GO_POSITIVE_REGULATION_OF_DENDRITIC_CELL_ANTIGEN_PROCESSING_AND_PRESENTATION	-0.667114	-0.245722	0.292542	-0.398739	0.3464
KEGG_OXIDATIVE_PHOSPHORYLATION	0.625876	-0.390535	-0.42786	-0.352766	-0.0276213
KEGG_ALANINE_ASPARTATE_AND_GLUTAMATE_METABOLISM	0.239966	-0.023556	-0.281825	-0.316691	0.0250481
KEGG_TRYPTOPHAN_METABOLISM	0.316522	-0.135176	-0.0483521	-0.368085	-0.210182
KEGG_AMINO_SUGAR_AND_NUCLEOTIDE_SUGAR_METABOLISM	0.508603	-0.0978508	-0.512198	-0.254438	0.00856183
KEGG_VALINE_LEUCINE_AND_ISOLEUCINE_DEGRADATION	0.501734	-0.0408364	-0.454304	0.0103794	-0.517446
KEGG_BIOSYNTHESIS_OF_UNSATURATED_FATTY_ACIDS	0.420854	-0.15095	-0.346206	0.0531732	-0.262412
KEGG_CITRATE_CYCLE_TCA_CYCLE	0.629254	-0.211122	-0.593955	-0.23276	-0.264638
KEGG_ARGININE_AND_PROLINE_METABOLISM	0.281949	-0.206087	-0.420441	-0.0140681	-0.0791004
REACTOME_SIGNALING_BY_VEGF	-0.340265	-0.251057	-0.0775815	0.107509	0.162721
REACTOME_VEGFR2_MEDIATED_VASCULAR_PERMEABILITY	-0.432797	-0.214876	-0.108839	0.346977	0.177727
GO_POSITIVE_REGULATION_OF_VASCULAR_ENDOTHELIAL_GROWTH_FACTOR_RECEPTOR_SIGNALING_PATHWAY	-0.568837	-0.20531	0.0919175	-0.336823	0.565382
GO_POSITIVE_REGULATION_OF_VASCULAR_WOUND_HEALING	-0.792735	-0.239793	0.269048	-0.225175	0.504438
GO_TOLL_SIGNALING_PATHWAY	-0.36576	-0.770896	0.412007	-0.386044	0.414424
GO_CHEMOKINE_SECRETION	-0.298575	-0.238143	0.404958	0.09656	-0.135642
KEGG_RIG_I_LIKE_RECEPTOR_SIGNALING_PATHWAY	-0.51524	-0.0293729	0.296637	-0.123847	0.0458794
KEGG_ANTIGEN_PROCESSING_AND_PRESENTATION	-0.5077	0.562649	-0.136303	-0.22033	-0.217247
GO_MYELOID_PROGENITOR_CELL_DIFFERENTIATION	-0.723192	0.43745	0.46624	0.464022	-0.148271
GO_INTERLEUKIN_1_ALPHA_PRODUCTION	-0.16024	0.00956135	0.53948	0.764761	-0.659228
GO_INTERLEUKIN_21_PRODUCTION	-0.528763	-0.524316	0.0498732	0.163248	0.813204
GO_INTERLEUKIN_10_PRODUCTION	-0.452172	0.274408	0.0834502	-0.180274	0.0422282
GO_POSITIVE_REGULATION_OF_BLOOD_VESSEL_REMODELING	0.0462811	-0.676188	-0.936627	0.288223	0.77476

## Sheet: Table S7
Table S7. DEGs between TAMs (TAM1_SPP1 vs. remaining TAMs).
Gene ID	p_val	avg_log2FC	pct.1	pct.2	p_val_adj	logP
FN1	0	3.36658	0.861	0.182	0	Inf
CHI3L1	0	3.84871	0.77	0.119	0	Inf
SPARC	0	2.36841	0.819	0.186	0	Inf
SPP1	0	4.28252	0.934	0.305	0	Inf
APOE	0	2.59439	0.942	0.323	0	Inf
LPL	2.63e-289	2.62462	0.712	0.098	8.11e-285	284.091
APOC1	0	2.44848	0.949	0.356	0	Inf
FBP1	1.06e-250	2.45055	0.872	0.376	3.26e-246	245.487
GEM	1.74e-194	1.35671	0.611	0.117	5.37e-190	189.27
MMP7	6.68e-249	3.87835	0.529	0.036	2.06e-244	243.686
SDC2	1.93e-190	1.74223	0.809	0.329	5.94e-186	185.226
CD52	1.12e-233	2.65978	0.866	0.389	3.46e-229	228.461
HPGD	7.94e-238	1.61427	0.494	0.024	2.45e-233	232.611
PRXL2A	1.58e-169	1.07215	0.63	0.161	4.86e-165	164.313
GPNMB	7.08e-218	1.89297	0.92	0.47	2.18e-213	212.661
TSC22D1	1.06e-150	1.47496	0.786	0.337	3.27e-146	145.486
GCHFR	4.83e-187	1.24458	0.525	0.076	1.49e-182	181.827
PRDX4	2.84e-151	0.907084	0.627	0.179	8.77e-147	146.057
COL6A1	1.19e-178	1.64946	0.544	0.1	3.67e-174	173.435
CYP27A1	2.76e-166	1.08439	0.54	0.097	8.5e-162	161.071
FABP5	4.05e-166	1.57776	0.819	0.378	1.25e-161	160.904
COL6A2	1.81e-188	1.51904	0.509	0.072	5.57e-184	183.254
CD9	2.45e-169	1.45876	0.868	0.434	7.55e-165	164.122
MGST1	3.03e-178	1.0868	0.5	0.066	9.35e-174	173.029
MARCO	9.34e-121	1.28787	0.647	0.218	2.88e-116	115.541
HTRA1	3.05e-129	0.781847	0.559	0.135	9.41e-125	124.026
LTA4H	3.08e-186	1.71451	0.815	0.393	9.5e-182	181.022
NR1H3	6.22e-118	0.936226	0.663	0.241	1.92e-113	112.717
SLC2A5	1.88e-163	0.86251	0.507	0.085	5.79e-159	158.238
FCGR3B	3.14e-126	0.827198	0.522	0.115	9.68e-122	121.014
CXXC5	1.97e-111	0.740229	0.611	0.204	6.07e-107	106.217
SULT1C2	2.36e-200	0.78185	0.426	0.02	7.28e-196	195.138
BCAT1	3.19e-125	1.08194	0.734	0.338	9.84e-121	120.007
RAB13	1.12e-100	0.928277	0.648	0.259	3.46e-96	95.4604
CD82	6.43e-107	0.90853	0.729	0.34	1.98e-102	101.703
SCD	4.11e-116	1.28376	0.612	0.224	1.27e-111	110.897
TSPAN3	1.09e-108	0.897596	0.727	0.339	3.36e-104	103.474
MTCO1P40	2.47e-113	0.615538	0.52	0.132	7.61e-109	108.118
MMP9	1.75e-156	2.26378	0.886	0.499	5.39e-152	151.268
FAM20C	8.84e-104	0.822864	0.62	0.235	2.72e-99	98.5647
FDX1	2.29e-108	1.11357	0.608	0.229	7.07e-104	103.15
CD109	4.69e-112	0.72415	0.505	0.126	1.45e-107	106.84
MREG	1.68e-116	0.690239	0.506	0.128	5.18e-112	111.285
NCEH1	3.82e-109	1.03495	0.627	0.251	1.18e-104	103.929
CYB5A	1.43e-111	0.656735	0.511	0.136	4.42e-107	106.355
ATP5MC1	2.2e-96	0.749398	0.62	0.246	6.78e-92	91.1689
PPP1R14B	8.29e-99	0.801062	0.618	0.246	2.56e-94	93.5922
PALLD	5.63e-115	0.855662	0.48	0.113	1.74e-110	109.76
SOX4	2.01e-101	0.660707	0.491	0.13	6.2e-97	96.2075
BHLHE41	7.23e-99	0.70942	0.51	0.15	2.23e-94	93.652
MRPL34	8.64e-85	0.610932	0.594	0.235	2.66e-80	79.5746
TMED3	5.39e-89	0.708831	0.59	0.232	1.66e-84	83.7792
AQP9	1.49e-42	0.041372	0.683	0.328	4.58e-38	37.339
VAT1	1.72e-83	0.708464	0.641	0.287	5.32e-79	78.2742
CTSK	1.04e-120	2.36096	0.455	0.103	3.19e-116	115.496
ACO1	1.24e-108	0.649531	0.446	0.103	3.82e-104	103.418
PHPT1	4.19e-76	0.521766	0.542	0.199	1.29e-71	70.8882
MGST3	6.29e-144	1.21638	0.827	0.486	1.94e-139	138.712
NDUFB9	4.12e-94	0.951282	0.717	0.377	1.27e-89	88.8955
MPC2	1.3e-88	0.609855	0.498	0.158	4.02e-84	83.3962
HK3	1.19e-95	0.547526	0.459	0.119	3.66e-91	90.4371
PGAM1	8.43e-107	1.02484	0.727	0.389	2.6e-102	101.585
COX5B	8.09e-107	1.01666	0.801	0.463	2.49e-102	101.603
MDH1	3.64e-94	0.925003	0.739	0.401	1.12e-89	88.9499
MZT2B	1.6e-74	0.480303	0.537	0.2	4.94e-70	69.3067
MRTO4	6.59e-104	0.552766	0.434	0.098	2.03e-99	98.6919
NDUFB6	4.7e-80	0.608845	0.534	0.2	1.45e-75	74.8391
HMGB3	3.83e-98	0.60721	0.44	0.106	1.18e-93	92.9277
RPS27L	3.05e-87	0.921056	0.721	0.39	9.4e-83	82.0267
SUMF1	5.02e-77	0.569741	0.546	0.215	1.55e-72	71.8105
MFSD12	2.99e-70	0.55884	0.59	0.262	9.22e-66	65.0355
GSDME	1.71e-102	0.461471	0.41	0.083	5.27e-98	97.2785
HCFC1R1	1.16e-67	0.594503	0.611	0.285	3.56e-63	62.4479
NDUFS3	9.07e-72	0.554117	0.562	0.237	2.8e-67	66.5531
IFI6	3.85e-76	0.888313	0.615	0.291	1.19e-71	70.9255
TSPO	9.65e-84	0.789251	0.773	0.449	2.98e-79	78.5263
NDUFAB1	7.65e-77	0.784442	0.683	0.359	2.36e-72	71.6274
LIPA	8.43e-136	1.68889	0.869	0.546	2.6e-131	130.585
ITGAM	1.07e-64	0.586297	0.687	0.364	3.31e-60	59.4806
PLTP	4.83e-51	-0.0660933	0.773	0.451	1.49e-46	45.8267
TOB1	3.31e-61	0.532735	0.633	0.312	1.02e-56	55.9912
RMDN3	1.58e-85	0.836432	0.48	0.16	4.88e-81	80.3113
SPTAN1	4.23e-60	0.584844	0.632	0.312	1.3e-55	54.8849
ACOT7	4.68e-90	0.524872	0.434	0.114	1.44e-85	84.8402
MRPL37	6.86e-72	0.48862	0.498	0.178	2.12e-67	66.6743
SLAMF9	2.59e-117	0.672954	0.373	0.054	7.98e-113	112.098
PIGT	3.02e-66	0.545114	0.549	0.23	9.31e-62	61.0312
APBB1IP	3.3e-58	0.508936	0.626	0.307	1.02e-53	52.9922
LSP1	4.38e-69	0.713453	0.722	0.404	1.35e-64	63.8691
LMO4	3.08e-63	0.673315	0.668	0.351	9.5e-59	58.0222
HK2	8.65e-60	0.556442	0.574	0.257	2.67e-55	54.574
TNFRSF21	7.25e-60	0.500296	0.589	0.272	2.23e-55	54.6508
GM2A	1.12e-77	1.00783	0.851	0.536	3.44e-73	72.4632
FTLP3	9.15e-148	1.41051	0.862	0.548	2.82e-143	142.549
PCK2	7.26e-73	0.531016	0.497	0.183	2.24e-68	67.65
TECR	1.34e-55	0.427073	0.587	0.273	4.14e-51	50.3833
SLIRP	3.42e-68	0.663954	0.697	0.384	1.06e-63	62.9767
SQOR	1.75e-65	0.605808	0.649	0.336	5.39e-61	60.2685
ACP2	1.58e-52	0.547771	0.659	0.346	4.87e-48	47.3121
NDUFB10	2.62e-54	0.482743	0.59	0.277	8.09e-50	49.0922
TNS1	2.79e-71	0.337337	0.456	0.143	8.61e-67	66.0651
ECHS1	8.34e-62	0.533034	0.6	0.288	2.57e-57	56.5897
SLC17A5	1.34e-62	0.511636	0.542	0.231	4.12e-58	57.3849
PLD3	8.79e-124	1.13173	0.894	0.584	2.71e-119	118.567
SCCPDH	4.76e-78	0.592496	0.46	0.15	1.47e-73	72.8334
ADAMDEC1	1.23e-50	0.570119	0.609	0.3	3.8e-46	45.4208
ABCC3	6.7e-66	0.529897	0.514	0.205	2.07e-61	60.6847
SLC1A3	3.22e-65	0.428262	0.49	0.181	9.93e-61	60.0031
TREM2	1.35e-64	0.626132	0.526	0.218	4.16e-60	59.381
MAPK13	1.98e-63	0.49513	0.516	0.208	6.1e-59	58.2145
RPS28P7	1.16e-47	0.435709	0.615	0.31	3.57e-43	42.4469
SHTN1	1.86e-57	0.608105	0.66	0.357	5.74e-53	52.2408
SLC29A1	1.69e-66	0.596448	0.508	0.205	5.21e-62	61.2828
UQCRFS1	1.18e-61	0.547602	0.599	0.296	3.62e-57	56.4408
CPM	4.14e-110	1.32166	0.835	0.533	1.28e-105	104.894
ADH5	1.28e-60	0.490907	0.51	0.209	3.96e-56	55.4026
EVL	1.63e-62	0.453572	0.495	0.194	5.02e-58	57.2994
HADHB	1.78e-61	0.549207	0.692	0.392	5.49e-57	56.2607
RSRC1	3.02e-59	0.442828	0.516	0.216	9.31e-55	54.031
SEMA3C	3.21e-95	0.5456	0.378	0.079	9.9e-91	90.0042
H2AJ	1.01e-52	0.421132	0.571	0.272	3.12e-48	47.5053
UBASH3B	7.31e-81	0.57745	0.417	0.119	2.25e-76	75.6471
CUTA	3.72e-46	0.436698	0.63	0.332	1.15e-41	40.9402
MRPS21	5.21e-52	0.408783	0.542	0.244	1.61e-47	46.7938
MSANTD3	9.12e-62	0.376635	0.464	0.166	2.81e-57	56.5507
CHIT1	1.26e-125	1.1194	0.329	0.032	3.89e-121	120.41
NME1	2.59e-66	0.626441	0.488	0.191	7.99e-62	61.0976
SDHC	1.35e-54	0.524542	0.572	0.276	4.17e-50	49.3802
CYC1	2.11e-54	0.496484	0.595	0.299	6.5e-50	49.1873
IL18	4.61e-53	0.489005	0.542	0.246	1.42e-48	47.8471
PPIAP22	1.38e-54	0.469849	0.555	0.259	4.27e-50	49.3695
PLBD1	9.24e-48	0.440675	0.688	0.392	2.85e-43	42.5451
APRT	3.18e-52	0.422253	0.57	0.274	9.79e-48	47.0091
DUSP23	4.29e-61	0.415433	0.471	0.175	1.32e-56	55.8788
CITED2	3.49e-48	0.397844	0.607	0.311	1.08e-43	42.9683
UQCR10	1.02e-51	0.53187	0.663	0.368	3.13e-47	46.5038
SERPINE1	9.29e-89	0.495544	0.374	0.08	2.86e-84	83.543
GTF3A	2.33e-48	0.35298	0.559	0.265	7.17e-44	43.1443
RAI14	1.18e-118	0.67074	0.327	0.034	3.62e-114	113.441
SNRPE	3.66e-50	0.474212	0.62	0.327	1.13e-45	44.948
ACAA2	3.85e-64	0.390145	0.456	0.163	1.19e-59	58.926
DIXDC1	7.21e-136	0.509191	0.308	0.016	2.22e-131	130.653
ARID5B	2.13e-46	0.412287	0.583	0.291	6.57e-42	41.1823
GAS5	1.12e-42	0.400017	0.626	0.334	3.45e-38	37.4621
APOC1P1	3.35e-107	0.516464	0.339	0.049	1.03e-102	101.986
LACTB	3.08e-48	0.499804	0.689	0.4	9.49e-44	43.0228
PSMB5	1.15e-54	0.476843	0.53	0.241	3.53e-50	49.4519
CNIH1	1.01e-51	0.410089	0.528	0.239	3.1e-47	46.5082
UROD	1.05e-54	0.406551	0.487	0.198	3.24e-50	49.4898
IFI27L2	1.38e-49	0.398111	0.516	0.227	4.25e-45	44.3711
HMG20B	2.01e-57	0.350626	0.478	0.189	6.21e-53	52.2068
UQCRQ	3.71e-93	0.937666	0.8	0.512	1.14e-88	87.942
MRPL51	2.85e-51	0.476376	0.565	0.277	8.78e-47	46.0564
DSTN	1.27e-46	0.446377	0.628	0.34	3.93e-42	41.4057
ESD	5.19e-47	0.439865	0.591	0.303	1.6e-42	41.7955
TIMM10	5.79e-66	0.434731	0.435	0.147	1.78e-61	60.7485
OSTC	2.13e-45	0.398863	0.573	0.285	6.57e-41	40.1825
MYOF	3.2e-63	0.507517	0.44	0.153	9.87e-59	58.0059
NDUFS8	7.8e-54	0.401566	0.502	0.215	2.4e-49	48.619
MRPS18B	4.88e-58	0.320639	0.453	0.166	1.5e-53	52.8228
ATP5F1A	1.55e-110	1.00595	0.799	0.513	4.79e-106	105.319
SLC31A1	9.75e-58	0.671343	0.688	0.402	3.01e-53	52.5219
SORT1	1.26e-59	0.469165	0.469	0.183	3.87e-55	54.4123
NDUFA3	1.17e-42	0.413483	0.63	0.344	3.61e-38	37.4428
ARL2BP	1.22e-50	0.457415	0.531	0.246	3.78e-46	45.423
PCBD1	4.96e-51	0.428247	0.525	0.24	1.53e-46	45.8152
UFC1	8.85e-40	0.304315	0.575	0.29	2.73e-35	34.5641
NDUFB1	7.77e-52	0.556203	0.73	0.446	2.4e-47	46.6206
ATP5PO	4.07e-45	0.45257	0.597	0.314	1.26e-40	39.9011
RASAL2	3.61e-68	0.369181	0.408	0.125	1.11e-63	62.9533
ACP1	9.81e-51	0.385424	0.49	0.208	3.02e-46	45.5193
PTMS	2.42e-35	0.381661	0.731	0.449	7.46e-31	30.127
CIR1	1.45e-49	1.34931	0.565	0.284	4.48e-45	44.3485
NDUFA2	6.98e-41	0.394542	0.621	0.34	2.15e-36	35.6669
ITGB1BP1	2.69e-62	0.557645	0.439	0.159	8.31e-58	57.0804
SNTB1	8.02e-87	0.417794	0.349	0.069	2.47e-82	81.6067
MYDGF	2.76e-42	0.41354	0.643	0.363	8.52e-38	37.0696
NDUFS4	1.19e-50	0.406439	0.498	0.218	3.67e-46	45.4351
PSMG2	1.2e-45	0.352719	0.515	0.235	3.69e-41	40.4331
CALU	1.69e-52	0.641811	0.658	0.379	5.21e-48	47.283
CYSTM1	4.93e-45	0.517463	0.592	0.313	1.52e-40	39.8179
CNIH4	4.57e-51	0.490449	0.5	0.221	1.41e-46	45.8508
SMIM14	6.36e-49	0.420137	0.51	0.231	1.96e-44	43.7072
PARP1	4.34e-48	0.419406	0.53	0.251	1.34e-43	42.8731
GUSB	1.35e-47	0.540869	0.673	0.395	4.18e-43	42.379
HBB	3.58e-49	0.251092	0.491	0.213	1.11e-44	43.9565
TOMM40	1.11e-92	0.464343	0.335	0.058	3.43e-88	87.465
APEX1	2.87e-43	0.415177	0.603	0.326	8.85e-39	38.053
NDUFB7	1.67e-51	0.311272	0.452	0.175	5.14e-47	46.2894
DECR1	1.24e-43	0.478531	0.592	0.316	3.81e-39	38.4189
MICOS13	1.34e-56	0.383823	0.437	0.161	4.12e-52	51.3853
CD151	3.63e-41	0.362997	0.58	0.304	1.12e-36	35.9505
MDH2	2.35e-46	0.322841	0.504	0.228	7.26e-42	41.1393
TXN2	2.19e-39	0.302909	0.571	0.295	6.74e-35	34.171
ANAPC11	2.3e-47	0.48166	0.602	0.327	7.09e-43	42.1494
NDUFS1	5.37e-54	0.373186	0.457	0.183	1.66e-49	48.7806
ENSG00000224114	2.48e-77	0.336658	0.356	0.082	7.65e-73	72.1163
SNX10	4.23e-73	0.958881	0.769	0.496	1.31e-68	67.8842
MGLL	1.75e-58	0.685814	0.451	0.178	5.41e-54	53.267
BZW2	2.94e-50	0.45391	0.47	0.197	9.07e-46	45.0426
PRDX2	5.56e-69	0.392874	0.377	0.104	1.72e-64	63.7657
PRDX3	1.2e-76	0.81935	0.764	0.492	3.69e-72	71.4331
ATP6V0D2	8.03e-97	0.665904	0.324	0.052	2.48e-92	91.6061
PARK7	3.05e-45	0.496343	0.691	0.419	9.42e-41	40.026
ROMO1	1.77e-43	0.473747	0.671	0.399	5.47e-39	38.2621
NDUFA10	3.82e-44	0.419398	0.559	0.287	1.18e-39	38.9292
MRPS23	1.27e-64	0.412147	0.394	0.122	3.92e-60	59.4066
POLR2L	1.24e-40	0.321583	0.534	0.262	3.83e-36	35.4164
MITF	8.9e-47	0.422433	0.502	0.231	2.74e-42	41.5615
TXNL4A	6.53e-42	0.40067	0.529	0.258	2.02e-37	36.6957
ZDHHC3	1.91e-49	0.367203	0.463	0.192	5.9e-45	44.2293
ZMAT2	4.7e-34	0.326038	0.619	0.348	1.45e-29	28.8391
VPS29	8.81e-44	0.383694	0.515	0.245	2.72e-39	38.5659
FRG1	5.79e-37	0.307276	0.534	0.264	1.79e-32	31.7479
SEPTIN11	1.53e-43	0.302691	0.505	0.235	4.73e-39	38.3254
NDUFS2	3.84e-35	0.281717	0.579	0.309	1.18e-30	29.9269
ELOB	3.55e-61	0.736832	0.787	0.518	1.09e-56	55.9607
PEBP1	1.44e-64	0.6491	0.835	0.566	4.44e-60	59.3529
AIFM2	1.27e-74	0.429017	0.359	0.09	3.9e-70	69.4088
IARS2	1.78e-48	0.324641	0.467	0.198	5.48e-44	43.2608
PARVB	3.04e-38	0.257148	0.528	0.259	9.36e-34	33.0287
COX5A	2.85e-68	0.71222	0.746	0.478	8.8e-64	63.0555
SLC29A3	3.42e-67	0.444583	0.386	0.118	1.05e-62	61.9769
SPINT1	7.64e-54	0.354396	0.428	0.16	2.36e-49	48.6276
RSL24D1	8.84e-35	0.230865	0.564	0.296	2.72e-30	29.5647
COX7A2	1.42e-69	0.757873	0.758	0.491	4.37e-65	64.3591
SLC28A3	2.4e-123	0.544747	0.283	0.016	7.41e-119	118.13
LAMTOR5	2.03e-36	0.391159	0.562	0.295	6.27e-32	31.2026
COX7A2L	3.96e-36	0.371067	0.606	0.339	1.22e-31	30.913
GGCT	3.08e-57	0.368214	0.409	0.142	9.49e-53	52.0227
RCN1	5.36e-52	0.341018	0.433	0.166	1.65e-47	46.7815
NDUFC1	1.28e-38	0.291898	0.513	0.246	3.95e-34	33.4037
TFRC	6.34e-60	0.608051	0.859	0.593	1.96e-55	54.7087
ATP5PF	2.2e-45	0.550515	0.696	0.43	6.79e-41	40.1678
CMAS	3.91e-53	0.415337	0.444	0.178	1.21e-48	47.9188
UQCRC1	3.91e-41	0.36959	0.529	0.263	1.2e-36	35.9192
NHP2	2.27e-49	0.355168	0.442	0.176	7.02e-45	44.154
LDHB	7.82e-56	0.326365	0.416	0.15	2.41e-51	50.6177
NDUFV1	4.87e-41	0.290525	0.512	0.246	1.5e-36	35.8234
MSR1	2.16e-40	0.572733	0.675	0.41	6.65e-36	35.1771
NDUFB3	1.31e-39	0.504606	0.589	0.324	4.03e-35	34.3951
ALOX5	8.96e-43	0.435694	0.619	0.354	2.76e-38	37.5588
NDUFB5	1.26e-39	0.410453	0.534	0.269	3.88e-35	34.4114
SPCS1	9.77e-38	0.388408	0.702	0.437	3.01e-33	32.5209
SLC38A6	5.77e-49	0.3557	0.447	0.182	1.78e-44	43.7497
FSCN1	8.8e-56	0.250833	0.395	0.13	2.71e-51	50.5664
GASK1B	2.05e-40	0.426008	0.584	0.32	6.32e-36	35.1992
VTI1B	2.13e-37	0.397019	0.56	0.296	6.58e-33	32.182
APOO	1.66e-68	0.372785	0.367	0.103	5.12e-64	63.291
SSR4	4.39e-57	0.62222	0.782	0.519	1.35e-52	51.8686
DUT	9.12e-42	0.583114	0.56	0.297	2.81e-37	36.5511
ATP5MJ	2.15e-52	0.571938	0.756	0.493	6.62e-48	47.1789
SSBP1	1.17e-47	0.566193	0.708	0.445	3.6e-43	42.4441
TXNDC17	2.93e-46	0.503095	0.527	0.264	9.03e-42	41.0441
MTCH2	2.93e-43	0.425801	0.566	0.303	9.02e-39	38.0447
NARS1	1.08e-36	0.35662	0.579	0.316	3.33e-32	31.4772
COPZ1	1.4e-33	0.354223	0.617	0.354	4.32e-29	28.3642
TMEM14B	1.19e-44	0.343291	0.458	0.195	3.67e-40	39.4356
SNRPD1	1.33e-38	0.315461	0.525	0.262	4.1e-34	33.3873
TNS3	1.53e-41	0.450699	0.541	0.279	4.71e-37	36.3269
ATP5IF1	1.38e-33	0.334401	0.659	0.397	4.26e-29	28.3708
MRPS18C	1.63e-53	0.316652	0.404	0.142	5.01e-49	48.3
ATRAID	5.99e-32	0.297917	0.606	0.344	1.85e-27	26.7337
FTH1P8	1.41e-35	0.477735	0.651	0.39	4.34e-31	30.3621
TTC3	1.05e-36	0.403065	0.557	0.296	3.25e-32	31.4887
SPR	6.98e-70	0.402343	0.353	0.092	2.15e-65	64.667
BANF1	1.74e-35	0.360878	0.649	0.388	5.35e-31	30.2713
AHCY	8.07e-46	0.330199	0.461	0.2	2.49e-41	40.6042
EMC3	3.26e-37	0.325811	0.54	0.279	1.01e-32	31.9975
TIMM13	1.05e-38	0.250478	0.506	0.245	3.24e-34	33.489
SNHG8	4.49e-29	0.228892	0.643	0.382	1.38e-24	23.8586
ABHD2	6.24e-42	0.489629	0.606	0.346	1.92e-37	36.7156
VDAC2	1.15e-35	0.414263	0.633	0.373	3.54e-31	30.4511
SELENON	1e-48	0.412182	0.452	0.192	3.1e-44	43.5091
CPT2	5.07e-70	0.349079	0.352	0.092	1.56e-65	64.806
QARS1	8.78e-32	0.26706	0.581	0.321	2.71e-27	26.5676
FAH	2.75e-66	0.568968	0.368	0.109	8.48e-62	61.0718
WIPI1	9.04e-56	0.444346	0.397	0.138	2.79e-51	50.5546
ITGA6	7.48e-107	0.390593	0.285	0.026	2.31e-102	101.637
C1QBP	4.45e-63	0.353483	0.369	0.11	1.37e-58	57.863
FGD5	4.64e-70	0.33991	0.349	0.09	1.43e-65	64.844
SNHG6	1.09e-32	0.328809	0.712	0.453	3.36e-28	27.4738
NAA50	1.91e-37	0.31175	0.526	0.267	5.89e-33	32.2298
DARS1	4.63e-36	0.3011	0.542	0.283	1.43e-31	30.8455
BEX3	9.12e-76	0.798803	0.35	0.092	2.81e-71	70.5511
CAVIN1	1.13e-67	0.454392	0.35	0.092	3.5e-63	62.4561
NDUFB4	5.03e-38	0.440607	0.671	0.413	1.55e-33	32.8097
GNL3	2.09e-41	0.42125	0.505	0.247	6.46e-37	36.19
CMTM3	5.7e-32	0.348958	0.655	0.397	1.76e-27	26.755
SSRP1	3.49e-37	0.31563	0.521	0.263	1.07e-32	31.9687
CCT5	2.45e-39	0.438308	0.605	0.348	7.54e-35	34.1225
PAQR5	7.81e-130	0.432278	0.262	0.005	2.41e-125	124.618
GLRX3	1.94e-51	0.367425	0.411	0.154	5.98e-47	46.223
ALDH3A2	7.55e-44	0.282615	0.449	0.192	2.33e-39	38.6329
NUTF2	8.01e-33	0.324131	0.601	0.345	2.47e-28	27.6073
PHB2	2.11e-34	0.3201	0.581	0.325	6.51e-30	29.1864
WDR43	2.22e-46	0.316343	0.422	0.166	6.86e-42	41.1637
COX14	2.39e-45	0.299928	0.428	0.172	7.37e-41	40.1327
FIS1	4.36e-38	0.284862	0.48	0.224	1.34e-33	32.8713
EMP1	5.78e-21	-0.245271	0.639	0.383	1.78e-16	15.7487
MMP19	2.2e-18	-0.280764	0.724	0.468	6.78e-14	13.169
PRMT1	2.64e-39	0.341273	0.505	0.25	8.15e-35	34.0889
EPRS1	5.61e-39	0.322288	0.496	0.241	1.73e-34	33.7618
CRABP2	7.02e-112	1.05412	0.274	0.02	2.16e-107	106.665
SLC37A2	8.36e-34	0.439122	0.624	0.37	2.58e-29	28.5886
SLC25A11	3.77e-43	0.371062	0.465	0.211	1.16e-38	37.9349
SMPDL3A	1.28e-39	0.351732	0.497	0.243	3.96e-35	34.4028
PPP1CA	1.66e-32	0.332872	0.569	0.315	5.13e-28	27.29
MRAS	2.2e-49	0.326483	0.408	0.154	6.8e-45	44.1678
KCNAB2	4.73e-31	0.323665	0.658	0.404	1.46e-26	25.8357
COPRS	2.35e-53	0.30835	0.39	0.136	7.26e-49	48.1391
MDFIC	2.68e-47	0.276065	0.414	0.16	8.28e-43	42.0821
ATP5F1C	2.56e-35	0.389742	0.628	0.375	7.9e-31	30.1024
STOM	2.69e-29	0.37945	0.671	0.418	8.29e-25	24.0816
NAA38	2.42e-46	0.287836	0.418	0.165	7.47e-42	41.1264
PSMB8	2.75e-28	0.183837	0.571	0.318	8.48e-24	23.0714
NDUFS5	1.47e-89	0.923405	0.817	0.565	4.53e-85	84.3439
VDAC1	9.3e-56	0.627286	0.715	0.463	2.87e-51	50.5422
MMP2	2.42e-62	0.61571	0.366	0.114	7.46e-58	57.1275
LRP1	4.43e-47	0.601181	0.7	0.448	1.37e-42	41.8642
ERO1A	7.02e-41	0.521496	0.548	0.296	2.17e-36	35.6645
PSMB6	3.34e-43	0.473324	0.67	0.418	1.03e-38	37.9869
TP53I11	1.13e-56	0.353135	0.37	0.118	3.48e-52	51.4588
MRPS35	2.17e-60	0.312769	0.354	0.102	6.69e-56	55.1748
PLOD1	3.17e-36	0.225679	0.471	0.219	9.79e-32	31.0094
ECHDC1	1.31e-41	0.216333	0.434	0.182	4.02e-37	36.3952
RARRES1	1.63e-66	0.608841	0.349	0.098	5.01e-62	61.2998
SNRPC	4.2e-34	0.297669	0.538	0.287	1.3e-29	28.8873
CDK5	3.53e-65	0.294468	0.341	0.09	1.09e-60	59.9638
THOC7	1.19e-36	0.293738	0.461	0.21	3.66e-32	31.4361
BCAP31	9.9e-94	0.921638	0.85	0.6	3.05e-89	88.5155
TIMM17A	2.08e-41	0.401718	0.493	0.243	6.41e-37	36.193
MESD	6.84e-35	0.398479	0.602	0.352	2.11e-30	29.6756
DUSP10	9.16e-42	0.390371	0.477	0.227	2.82e-37	36.5492
PDLIM4	1.42e-83	0.367871	0.3	0.05	4.38e-79	78.3583
LSM3	2.58e-31	0.360747	0.562	0.312	7.95e-27	26.0998
TMEM70	9.59e-33	0.34671	0.587	0.337	2.96e-28	27.529
BRCC3	8.06e-52	0.292256	0.382	0.132	2.49e-47	46.6045
PLXND1	3.55e-33	0.291245	0.593	0.343	1.1e-28	27.9605
TMEM208	1.35e-40	0.289306	0.449	0.199	4.15e-36	35.3821
C1orf122	1.65e-33	0.260375	0.505	0.255	5.08e-29	28.2945
TMEM219	7.84e-27	0.259753	0.683	0.433	2.42e-22	21.6165
DPP7	2.08e-24	0.161756	0.602	0.352	6.41e-20	19.1932
PSMD8	1.9e-30	0.385916	0.612	0.363	5.86e-26	25.2324
HSD3B7	1.63e-52	0.385393	0.395	0.146	5.02e-48	47.2991
TOMM20	5.13e-34	0.358279	0.683	0.434	1.58e-29	28.8007
IMMT	1.82e-36	0.249437	0.481	0.232	5.62e-32	31.2503
MS4A4A	7.38e-13	-0.067827	0.799	0.55	2.28e-08	7.64285
CALM3	8.69e-48	0.820476	0.74	0.492	2.68e-43	42.5718
LY6E	2.45e-33	0.47582	0.68	0.432	7.56e-29	28.1217
CHCHD1	1.16e-41	0.363838	0.436	0.188	3.56e-37	36.4482
CMPK1	2.61e-29	0.324988	0.597	0.349	8.03e-25	24.095
DLST	7.09e-39	0.298803	0.481	0.233	2.18e-34	33.6606
FAM174C	1.47e-40	0.286759	0.43	0.182	4.53e-36	35.3443
EIF2AK1	2.12e-30	0.286025	0.578	0.33	6.54e-26	25.1842
ENSG00000225107	3.97e-115	1.10088	0.26	0.013	1.22e-110	109.913
PRDX5	1.46e-30	0.375019	0.643	0.396	4.51e-26	25.3457
BOLA2B	1.23e-36	0.33724	0.466	0.219	3.8e-32	31.4207
FKBP3	1.13e-37	0.330963	0.467	0.22	3.47e-33	32.4596
UQCRC2	1.87e-32	0.321643	0.527	0.28	5.77e-28	27.239
SUCLG1	5.11e-35	0.311276	0.514	0.267	1.58e-30	29.8021
GDE1	6.03e-30	0.31036	0.549	0.302	1.86e-25	24.7307
PIK3CB	2.25e-48	0.279371	0.394	0.147	6.94e-44	43.1587
ZNHIT1	1.6e-29	0.27581	0.564	0.317	4.92e-25	24.308
SLC16A10	1.3e-27	0.235997	0.57	0.323	4.01e-23	22.3966
NDUFA5	5.48e-32	0.221504	0.504	0.257	1.69e-27	26.7719
NOP10	2.36e-66	0.731988	0.773	0.527	7.28e-62	61.1382
CHCHD10	8.74e-34	0.383228	0.569	0.323	2.69e-29	28.5696
SEPHS2	4.87e-37	0.341606	0.488	0.242	1.5e-32	31.8236
RALA	6.06e-27	0.334842	0.726	0.48	1.87e-22	21.7286
CCT3	1.1e-34	0.329932	0.503	0.257	3.38e-30	29.4715
EXOSC7	2.47e-65	0.298174	0.331	0.085	7.63e-61	60.1177
TOMM22	3.86e-32	0.294926	0.518	0.272	1.19e-27	26.9247
CA2	2.12e-72	0.686185	0.319	0.074	6.55e-68	67.1837
SLC2A1	8.73e-76	0.438749	0.305	0.06	2.69e-71	70.5697
SLC39A11	9e-43	0.363875	0.439	0.194	2.78e-38	37.5566
MRPL3	3.95e-43	0.355057	0.429	0.184	1.22e-38	37.9142
MRPS34	6.8e-45	0.343345	0.413	0.168	2.1e-40	39.6785
TMEM14C	2.8e-34	0.342301	0.488	0.243	8.64e-30	29.0637
TMEM30A	6.94e-28	0.312845	0.582	0.337	2.14e-23	22.6697
TM7SF3	2.31e-35	0.303384	0.472	0.227	7.13e-31	30.1467
MICU1	4.76e-38	0.296613	0.452	0.207	1.47e-33	32.8336
C19orf53	1.65e-32	0.221293	0.506	0.261	5.09e-28	27.2936
ERAP1	3.66e-41	0.219712	0.422	0.177	1.13e-36	35.9475
CAMP	2.07e-110	0.942457	0.26	0.016	6.39e-106	105.194
SH3BP5	2.8e-28	0.36133	0.629	0.385	8.64e-24	23.0637
EMC10	4.01e-30	0.353723	0.651	0.407	1.24e-25	24.9077
ALDH9A1	1.01e-37	0.342675	0.459	0.215	3.12e-33	32.5064
TCIRG1	1.28e-34	0.325688	0.472	0.228	3.95e-30	29.4039
VEGFB	4.29e-29	0.302585	0.544	0.3	1.32e-24	23.8787
TIMM8B	1.73e-44	0.300563	0.413	0.169	5.34e-40	39.2728
CDK2AP1	1.44e-38	0.288674	0.467	0.223	4.45e-34	33.3512
SF3B5	5.98e-28	0.270906	0.588	0.344	1.84e-23	22.7342
SNX17	4.12e-31	0.266356	0.515	0.271	1.27e-26	25.8963
YIF1A	7.51e-49	0.255142	0.378	0.134	2.32e-44	43.6351
MMADHC	3.82e-30	0.240206	0.513	0.269	1.18e-25	24.9285
RGCC	5.26e-59	0.706497	0.867	0.624	1.62e-54	53.7899
EIF5A	6.06e-41	0.500418	0.755	0.512	1.87e-36	35.7285
ATP6V1A	3.52e-38	0.478417	0.652	0.409	1.09e-33	32.9646
EDF1	2.43e-28	0.345299	0.663	0.42	7.5e-24	23.1251
GNA12	6.02e-32	0.330026	0.553	0.31	1.86e-27	26.7312
AK3	2.06e-43	0.29878	0.41	0.167	6.35e-39	38.1974
ACAT1	2.36e-53	0.282455	0.358	0.115	7.29e-49	48.1371
RPL26L1	1.19e-57	0.265538	0.345	0.102	3.66e-53	52.4365
DPM2	1.29e-43	0.254873	0.393	0.15	3.98e-39	38.4002
GPI	2.59e-79	0.853904	0.768	0.526	7.97e-75	74.0983
PSMA3	1.51e-31	0.383444	0.635	0.393	4.64e-27	26.3331
NDUFAF8	1.66e-56	0.329536	0.343	0.101	5.11e-52	51.2913
SUCLG2	5.83e-33	0.322408	0.493	0.251	1.8e-28	27.7451
RTL8C	2.54e-29	0.312982	0.583	0.341	7.82e-25	24.1067
PDHA1	6.48e-36	0.299465	0.489	0.247	2e-31	30.6996
SNX5	6.15e-26	0.258219	0.658	0.416	1.9e-21	20.7224
ECH1	3.06e-31	0.21291	0.468	0.226	9.44e-27	26.0248
NDUFS6	1.37e-28	0.373481	0.606	0.365	4.24e-24	23.3728
G6PC3	1.11e-30	0.308595	0.517	0.276	3.42e-26	25.4661
TRAPPC2L	6.55e-37	0.279969	0.45	0.209	2.02e-32	31.6947
DDOST	2.96e-30	0.226663	0.495	0.254	9.13e-26	25.0397
LPXN	2.07e-28	0.369865	0.705	0.465	6.39e-24	23.1946
ZFAS1	1.42e-29	0.36868	0.717	0.477	4.38e-25	24.359
LAMTOR2	3.21e-31	0.361476	0.621	0.381	9.9e-27	26.0044
ENSG00000279483	1.63e-49	0.313443	0.368	0.128	5.03e-45	44.2987
NDUFB11	5.32e-27	0.30364	0.589	0.349	1.64e-22	21.785
GRSF1	6.83e-32	0.293409	0.475	0.235	2.11e-27	26.6764
ETFA	5.32e-34	0.250592	0.451	0.211	1.64e-29	28.7847
MRPS7	1.06e-38	0.201859	0.419	0.179	3.27e-34	33.4854
GUK1	7.45e-27	0.13894	0.521	0.281	2.3e-22	21.6386
DNPH1	7.47e-34	0.340567	0.486	0.247	2.3e-29	28.6377
NIPSNAP2	3.29e-32	0.251415	0.472	0.233	1.01e-27	26.9938
ACP5	3.34e-19	0.153746	0.823	0.584	1.03e-14	13.9873
LILRB4	1.84e-75	0.81349	0.823	0.585	5.68e-71	70.2459
ATP5MK	1.05e-49	0.604587	0.728	0.49	3.23e-45	44.4909
PLP2	1.98e-42	0.445661	0.765	0.527	6.09e-38	37.215
ACO2	4.3e-34	0.431563	0.633	0.395	1.33e-29	28.8772
HACD3	3.57e-42	0.368354	0.416	0.178	1.1e-37	36.9586
EMC7	1.08e-29	0.349226	0.547	0.309	3.34e-25	24.4762
CCT8	3.44e-31	0.3478	0.609	0.371	1.06e-26	25.9747
CCT2	2.81e-32	0.340353	0.548	0.31	8.67e-28	27.0622
PWP1	2.82e-37	0.296721	0.433	0.195	8.7e-33	32.0606
FCHO2	5.99e-32	0.295395	0.47	0.232	1.85e-27	26.7331
STEAP3	9.1e-54	0.271368	0.347	0.109	2.81e-49	48.5518
CCDC12	5.87e-55	0.266332	0.338	0.1	1.81e-50	49.742
C7orf50	1.86e-40	0.249786	0.403	0.165	5.74e-36	35.2414
MRPS15	4.81e-37	0.228939	0.424	0.186	1.48e-32	31.8286
ZNF281	1.69e-30	0.141039	0.46	0.222	5.22e-26	25.2826
HBA2	3.72e-33	0.514144	0.459	0.222	1.15e-28	27.9398
ME2	3.59e-31	0.368629	0.525	0.288	1.11e-26	25.9564
PDPN	5.85e-47	0.358006	0.371	0.134	1.8e-42	41.744
SCP2	1.89e-26	0.320799	0.63	0.393	5.83e-22	21.2346
PSMC1	1.24e-24	0.245073	0.614	0.377	3.83e-20	19.4171
AVPI1	4.57e-44	0.228238	0.377	0.14	1.41e-39	38.851
ATP5MC3	7.95e-94	1.02492	0.839	0.603	2.45e-89	88.6104
RBX1	1.65e-27	0.343474	0.633	0.397	5.08e-23	22.2942
FAM162A	1.03e-48	0.335043	0.367	0.131	3.19e-44	43.4967
SMS	3.04e-30	0.319291	0.584	0.348	9.36e-26	25.0287
GALM	4.08e-36	0.305534	0.447	0.211	1.26e-31	30.8998
GTF2F2	3.88e-30	0.299834	0.477	0.241	1.2e-25	24.922
NRBP1	8.32e-29	0.242391	0.531	0.295	2.56e-24	23.591
MMP8	2.97e-115	1.1429	0.243	0.008	9.16e-111	110.038
PPIB	7.87e-34	0.410761	0.684	0.449	2.43e-29	28.6148
CD276	3.6e-35	0.386113	0.472	0.237	1.11e-30	29.9542
AKR7A2	5.36e-52	0.324598	0.349	0.114	1.65e-47	46.7817
SGSH	1.83e-39	0.27893	0.411	0.176	5.66e-35	34.2473
HTATIP2	5.81e-31	0.220235	0.486	0.251	1.79e-26	25.7467
EID1	4.66e-21	0.216729	0.668	0.433	1.44e-16	15.8422
TBC1D9B	2.87e-30	0.214812	0.466	0.231	8.84e-26	25.0534
HINT1	1.97e-72	0.725482	0.822	0.588	6.07e-68	67.2171
SNRPD2	7.93e-42	0.533412	0.747	0.513	2.45e-37	36.6116
NSA2	2.33e-29	0.39425	0.688	0.454	7.19e-25	24.1432
SDHB	9.15e-29	0.377393	0.553	0.319	2.82e-24	23.5494
ECM1	5.25e-42	0.261803	0.38	0.146	1.62e-37	36.791
EPB41L2	9.07e-33	0.237984	0.469	0.235	2.8e-28	27.5534
MRPL21	5.07e-40	0.211996	0.392	0.158	1.56e-35	34.8059
NDUFB2	2.18e-58	0.629732	0.813	0.58	6.74e-54	53.1716
C9orf16	1.44e-56	0.39419	0.332	0.099	4.44e-52	51.3528
PAICS	7.68e-56	0.353428	0.334	0.101	2.37e-51	50.6254
ATP6V1H	1.32e-30	0.305787	0.5	0.267	4.08e-26	25.3889
SNRPB2	4e-24	0.283439	0.614	0.381	1.23e-19	18.9085
LY86	3.02e-25	0.272072	0.565	0.332	9.31e-21	20.0312
RNF7	9.1e-27	0.26554	0.524	0.291	2.81e-22	21.5518
CIAO2A	1.92e-24	0.22028	0.576	0.343	5.93e-20	19.227
POLR2G	2.83e-21	0.186683	0.583	0.35	8.72e-17	16.0596
ALDH3B1	7.45e-27	0.185886	0.508	0.275	2.3e-22	21.6389
SSR3	9.55e-42	0.53036	0.766	0.534	2.94e-37	36.531
SOD1	1.1e-34	0.474212	0.791	0.559	3.38e-30	29.4706
PBX3	8.52e-37	0.298092	0.419	0.187	2.63e-32	31.5803
CSRP1	2.94e-27	0.262947	0.527	0.295	9.08e-23	22.0419
LSM2	9.28e-48	0.255725	0.356	0.124	2.86e-43	42.5434
TMEM51	1.73e-25	0.230969	0.544	0.312	5.35e-21	20.2717
MRPS16	2.75e-41	0.195144	0.379	0.147	8.48e-37	36.0714
TSPAN4	3.09e-27	0.161201	0.475	0.243	9.53e-23	22.021
ATP5ME	2.37e-59	0.689441	0.815	0.584	7.31e-55	54.1364
CP	9.25e-110	0.682755	0.24	0.009	2.85e-105	104.545
TCEAL9	2.79e-40	0.363517	0.408	0.177	8.62e-36	35.0647
SNHG17	2.99e-57	0.345525	0.318	0.087	9.21e-53	52.0359
RBIS	4.04e-36	0.294348	0.418	0.187	1.25e-31	30.9043
RNF187	1.13e-24	0.287897	0.578	0.347	3.48e-20	19.4586
ATIC	8.94e-44	0.278567	0.373	0.142	2.76e-39	38.5594
TNFAIP6	3.82e-30	0.198077	0.481	0.25	1.18e-25	24.9284
IMP3	5.54e-30	0.193233	0.454	0.223	1.71e-25	24.7675
ABRACL	6.41e-25	0.176122	0.53	0.299	1.98e-20	19.7044
ATOX1	2.67e-19	0.141617	0.557	0.326	8.24e-15	14.0843
GSN	1.79e-129	1.12834	0.925	0.695	5.52e-125	124.258
CD36	9.75e-34	0.775417	0.608	0.378	3.01e-29	28.5221
PDAP1	8.95e-31	0.35209	0.483	0.253	2.76e-26	25.559
PNKD	1.97e-26	0.349954	0.632	0.402	6.08e-22	21.2164
MTHFD1	3.95e-52	0.30719	0.337	0.107	1.22e-47	46.9138
FILIP1L	1.29e-34	0.304832	0.429	0.199	3.98e-30	29.3999
AP2S1	5.04e-24	0.254677	0.661	0.431	1.56e-19	18.8082
EAPP	1.31e-35	0.238846	0.414	0.184	4.03e-31	30.3947
PDLIM7	2.55e-27	0.0790017	0.462	0.232	7.86e-23	22.1044
PRDX1	1.23e-167	1.21099	0.914	0.685	3.78e-163	162.422
HADHA	6.01e-34	0.422306	0.715	0.486	1.85e-29	28.7323
STMP1	1.19e-27	0.315081	0.541	0.312	3.67e-23	22.4356
NDUFA6	2.55e-26	0.296355	0.556	0.327	7.86e-22	21.1044
AMFR	1.78e-40	0.255466	0.376	0.147	5.5e-36	35.2598
MRPL28	7.83e-36	0.222874	0.398	0.169	2.41e-31	30.6174
KRT10	3.18e-31	0.176726	0.426	0.197	9.79e-27	26.0092
RPS3AP6	1.75e-22	0.158761	0.53	0.301	5.4e-18	17.2677
CS	1.01e-30	0.3807	0.645	0.417	3.11e-26	25.5069
KIAA0930	6.12e-24	0.366158	0.636	0.408	1.89e-19	18.7245
COX7B	2.8e-27	0.328025	0.59	0.362	8.64e-23	22.0633
NME4	4.7e-50	0.29731	0.335	0.107	1.45e-45	44.8389
ADSS2	1.04e-37	0.282928	0.39	0.162	3.19e-33	32.4957
TXNL1	7.78e-25	0.241275	0.516	0.288	2.4e-20	19.6199
PSMD14	7.31e-31	0.239143	0.478	0.25	2.25e-26	25.6471
RSL1D1	5.34e-25	0.234189	0.603	0.375	1.65e-20	19.7834
AP3S1	1.17e-22	0.212426	0.541	0.313	3.6e-18	17.4437
TLE5	1.47e-18	0.175274	0.732	0.504	4.52e-14	13.3446
SLC11A1	2.74e-21	0.163203	0.636	0.408	8.44e-17	16.0735
REX1BD	2.89e-31	0.118626	0.427	0.199	8.9e-27	26.0507
TMED10	6.07e-62	0.653353	0.79	0.563	1.87e-57	56.728
SLC16A3	7.76e-46	0.555914	0.764	0.537	2.39e-41	40.6209
GPC4	1.28e-103	0.542648	0.24	0.013	3.95e-99	98.4038
CXADR	2.81e-108	0.372915	0.235	0.008	8.67e-104	103.062
FH	5.06e-46	0.326634	0.353	0.126	1.56e-41	40.807
PTDSS1	1.25e-23	0.292577	0.563	0.336	3.85e-19	18.4149
OCIAD1	8.12e-21	0.202185	0.591	0.364	2.5e-16	15.6012
SCARB2	2.46e-34	0.464505	0.759	0.533	7.57e-30	29.1208
SHOX2	1.34e-105	0.417398	0.236	0.01	4.13e-101	100.384
YWHAQ	1.12e-29	0.353032	0.674	0.448	3.46e-25	24.4615
BRK1	1.1e-24	0.351209	0.73	0.504	3.4e-20	19.4691
HDDC2	4.35e-71	0.316502	0.277	0.051	1.34e-66	65.8729
SCO1	5.84e-49	0.298596	0.335	0.109	1.8e-44	43.7449
ZSCAN16-AS1	3.68e-55	0.298244	0.315	0.089	1.14e-50	49.9446
EBNA1BP2	1.67e-46	0.271946	0.352	0.126	5.15e-42	41.2882
ACTR1B	3.17e-36	0.201215	0.391	0.165	9.78e-32	31.0098
TMEM230	1e-20	0.1807	0.574	0.348	3.09e-16	15.5098
CKAP4	1.56e-30	0.163008	0.425	0.199	4.8e-26	25.319
SPN	7.49e-39	0.33745	0.402	0.177	2.31e-34	33.6365
BLOC1S2	2.07e-29	0.30764	0.511	0.286	6.38e-25	24.1951
TSTD1	1.05e-63	0.299117	0.29	0.065	3.23e-59	58.4908
OLA1	8.75e-33	0.298785	0.431	0.206	2.7e-28	27.5687
COMMD6	2.16e-25	0.268794	0.723	0.498	6.67e-21	20.1756
METAP2	1.53e-24	0.257351	0.612	0.387	4.72e-20	19.3263
SMDT1	3.46e-23	0.191745	0.546	0.321	1.07e-18	17.9714
XRCC5	1.02e-31	0.430823	0.713	0.489	3.14e-27	26.5025
SH3GLB1	1e-23	0.380684	0.657	0.433	3.09e-19	18.5096
MYO1E	2.59e-36	0.356895	0.408	0.184	7.97e-32	31.0984
FAIM	5.98e-88	0.355916	0.251	0.027	1.84e-83	82.7342
PA2G4	1.19e-26	0.338009	0.634	0.41	3.68e-22	21.4339
TCEAL8	1.25e-44	0.331359	0.355	0.131	3.85e-40	39.4143
PAPSS2	6.18e-28	0.327824	0.556	0.332	1.91e-23	22.7201
UTS2	1.91e-49	0.271987	0.33	0.106	5.89e-45	44.2298
CCT4	1.49e-21	0.25516	0.665	0.441	4.6e-17	16.337
SMIM30	3.23e-27	0.24397	0.475	0.251	9.95e-23	22.0024
ZCRB1	7.41e-27	0.241827	0.499	0.275	2.28e-22	21.6413
RAB11A	8.02e-21	0.220185	0.554	0.33	2.47e-16	15.6065
ARFIP2	1.13e-43	0.204276	0.343	0.119	3.47e-39	38.4593
CFDP1	1.12e-39	0.202593	0.368	0.144	3.46e-35	34.4609
UBLCP1	1.44e-33	0.193309	0.409	0.185	4.43e-29	28.3536
CCDC25	9.55e-38	0.176589	0.384	0.16	2.95e-33	32.5309
SDC4	4.59e-23	0.0258209	0.511	0.287	1.42e-18	17.849
TMEM45A	6.7e-101	0.411195	0.236	0.013	2.07e-96	95.6848
LAMTOR4	1.85e-26	0.35303	0.728	0.505	5.72e-22	21.2429
HDLBP	4.56e-27	0.284045	0.687	0.464	1.41e-22	21.852
MAGED1	9.39e-53	0.277693	0.317	0.094	2.9e-48	47.5381
ODC1	2.54e-33	0.272845	0.419	0.196	7.83e-29	28.1062
CDC123	7.08e-37	0.265805	0.39	0.167	2.18e-32	31.661
ESYT1	1.2e-36	0.239629	0.385	0.162	3.7e-32	31.432
C1orf54	2.69e-19	0.221202	0.565	0.342	8.3e-15	14.0809
RPS6KA1	3.75e-32	0.219915	0.411	0.188	1.16e-27	26.9372
VPS25	6.08e-35	0.217747	0.393	0.17	1.87e-30	29.727
CYP1B1	2.01e-41	0.187227	0.352	0.129	6.2e-37	36.2076
GHITM	1.1e-40	0.491433	0.724	0.502	3.39e-36	35.4692
ALCAM	3.47e-27	0.39013	0.607	0.385	1.07e-22	21.9701
TDP2	3.36e-44	0.302278	0.348	0.126	1.04e-39	38.9845
OSCAR	6.73e-29	0.271585	0.471	0.249	2.07e-24	23.6831
UTP11	9.1e-37	0.265139	0.387	0.165	2.81e-32	31.5521
SEC13	5.74e-26	0.263711	0.497	0.275	1.77e-21	20.7518
PPP1CC	9.65e-26	0.214927	0.51	0.288	2.98e-21	20.5265
ERLEC1	1.76e-29	0.193983	0.425	0.203	5.44e-25	24.2645
RPS4Y1	4.12e-19	0.185577	0.577	0.355	1.27e-14	13.8965
RRAGA	6.65e-26	0.177755	0.459	0.237	2.05e-21	20.6881
TMEM205	5.2e-23	0.156248	0.49	0.268	1.6e-18	17.7945
ATP5PB	1.23e-47	0.534269	0.746	0.525	3.8e-43	42.4198
DCSTAMP	1.25e-70	0.384117	0.27	0.049	3.87e-66	65.4125
PDCD5	6.09e-34	0.287844	0.406	0.185	1.88e-29	28.7263
OXA1L	1.66e-21	0.252881	0.636	0.415	5.12e-17	16.291
HSPA4	1.82e-23	0.22312	0.526	0.305	5.6e-19	18.2515
TCEAL4	9.25e-25	0.214625	0.516	0.295	2.85e-20	19.5448
GYG1	1.33e-25	0.18531	0.468	0.247	4.1e-21	20.3872
NOL7	1.38e-21	0.179096	0.541	0.32	4.25e-17	16.3716
GALNT2	3.85e-26	0.15477	0.451	0.23	1.19e-21	20.9251
EPB41L1	1.41e-66	0.421263	0.274	0.054	4.33e-62	61.3632
POLR1F	8.69e-28	0.384559	0.489	0.269	2.68e-23	22.5719
TUFM	2.3e-28	0.378319	0.674	0.454	7.1e-24	23.1486
CCT6A	6.07e-28	0.366248	0.574	0.354	1.87e-23	22.7278
DYNLL1	4.98e-27	0.361674	0.712	0.492	1.54e-22	21.8135
CFAP36	1.13e-47	0.288895	0.327	0.107	3.48e-43	42.459
OAT	1.71e-24	0.269608	0.53	0.31	5.26e-20	19.2791
AIFM1	2.5e-39	0.252626	0.369	0.149	7.72e-35	34.1123
BAX	8.85e-23	0.249052	0.638	0.418	2.73e-18	17.5641
COX20	2.55e-30	0.230189	0.433	0.213	7.86e-26	25.1044
VDAC3	7.68e-27	0.216008	0.456	0.236	2.37e-22	21.6255
CCT7	1.7e-35	0.210429	0.378	0.158	5.25e-31	30.2801
MGST2	1.14e-18	0.20824	0.578	0.358	3.52e-14	13.4533
FAM204A	1.35e-22	0.193399	0.487	0.267	4.16e-18	17.3808
AKR1A1	5.96e-25	0.378389	0.745	0.526	1.84e-20	19.7357
MAP4K3-DT	2.74e-56	0.342657	0.3	0.081	8.45e-52	51.0731
POP4	1.69e-41	0.328842	0.355	0.136	5.2e-37	36.2836
COQ2	1.91e-48	0.275895	0.322	0.103	5.9e-44	43.229
CWC15	2.73e-23	0.259201	0.491	0.272	8.41e-19	18.0753
APEH	2.31e-35	0.235074	0.387	0.168	7.14e-31	30.1465
HIGD2A	2.45e-18	0.145716	0.599	0.38	7.55e-14	13.1219
FTH1P11	2.72e-28	0.346552	0.486	0.268	8.39e-24	23.0764
SEM1	4.77e-27	0.313998	0.705	0.487	1.47e-22	21.832
SNRPF	1.28e-26	0.290879	0.483	0.265	3.93e-22	21.4051
IMP4	1.89e-38	0.237374	0.36	0.142	5.81e-34	33.2355
FMNL2	4.48e-24	0.171419	0.47	0.252	1.38e-19	18.8599
RNF220	2.98e-29	0.149827	0.416	0.198	9.18e-25	24.037
DBI	6.27e-93	0.915352	0.857	0.64	1.93e-88	87.7133
SNHG29	1.95e-46	0.562283	0.781	0.564	6.02e-42	41.2206
GPX4	2.71e-47	0.547718	0.795	0.578	8.35e-43	42.0782
SEC11A	2.67e-45	0.527565	0.78	0.563	8.24e-41	40.0838
SSR2	8.68e-42	0.495253	0.77	0.553	2.68e-37	36.5723
UQCRHL	1.54e-53	0.309096	0.298	0.081	4.74e-49	48.3242
MRPL54	3.66e-31	0.268547	0.413	0.196	1.13e-26	25.9469
PBDC1	8.92e-32	0.221571	0.406	0.189	2.75e-27	26.5604
URM1	7.16e-27	0.22108	0.441	0.224	2.21e-22	21.656
MARVELD1	4.12e-32	0.219442	0.405	0.188	1.27e-27	26.8961
PFDN1	2.36e-23	0.198487	0.494	0.277	7.29e-19	18.1373
CYB5R3	8.88e-22	0.195704	0.549	0.332	2.74e-17	16.5626
RALBP1	3.04e-23	0.190881	0.523	0.306	9.37e-19	18.0282
CDIPT	1.01e-21	0.181189	0.494	0.277	3.12e-17	16.5052
LEPROTL1	7.34e-22	0.167498	0.495	0.278	2.26e-17	16.6454
CD59	1.98e-15	0.148906	0.642	0.425	6.11e-11	10.2139
CD81	1.48e-57	0.585117	0.897	0.681	4.57e-53	52.3401
COX6A1	6.96e-45	0.539038	0.728	0.512	2.14e-40	39.6686
ACOT13	1.23e-45	0.340204	0.334	0.118	3.8e-41	40.4207
ITGB5	2.09e-32	0.328452	0.435	0.219	6.44e-28	27.1912
MRPL20	2.8e-23	0.2806	0.576	0.36	8.64e-19	18.0636
MRPL52	1.08e-21	0.272569	0.573	0.357	3.33e-17	16.4781
MSRA	2.35e-31	0.254932	0.394	0.178	7.26e-27	26.1392
MRPL27	5.83e-34	0.233555	0.388	0.172	1.8e-29	28.7449
PLOD3	1.38e-29	0.198692	0.4	0.184	4.26e-25	24.3707
PPCS	1.96e-25	0.183486	0.467	0.251	6.06e-21	20.2176
NEDD8	1.35e-21	0.177811	0.487	0.271	4.15e-17	16.3815
POLR2J	1.83e-25	0.151841	0.463	0.247	5.66e-21	20.2476
APPL1	2.38e-23	0.138582	0.462	0.246	7.33e-19	18.135
SRM	4.78e-45	0.301563	0.324	0.109	1.47e-40	39.8314
TMEM18	2.38e-36	0.299099	0.363	0.148	7.34e-32	31.1343
RANBP1	3.59e-31	0.294105	0.417	0.202	1.11e-26	25.9554
ISOC2	5.23e-48	0.270791	0.316	0.101	1.61e-43	42.7928
RPS6KA2	9.08e-60	0.251221	0.28	0.065	2.8e-55	54.5527
EIF5B	2.08e-21	0.244661	0.613	0.398	6.41e-17	16.1929
DKC1	4.37e-34	0.239714	0.38	0.165	1.35e-29	28.8707
TRAP1	2.4e-53	0.230292	0.295	0.08	7.39e-49	48.1311
RWDD1	1.14e-21	0.188333	0.523	0.308	3.51e-17	16.4551
ERH	1.07e-21	0.172142	0.507	0.292	3.31e-17	16.4803
AURKAIP1	1.38e-24	0.17045	0.482	0.267	4.25e-20	19.3717
TMED2	1.78e-34	0.451757	0.692	0.478	5.5e-30	29.2598
MMD	1.52e-38	0.33746	0.36	0.146	4.7e-34	33.3281
ZNF385A	4.54e-20	0.330056	0.703	0.489	1.4e-15	14.854
MRPL15	3.26e-45	0.284341	0.322	0.108	1e-40	39.9981
POLR1D	3.39e-19	0.25604	0.604	0.39	1.05e-14	13.9807
BCKDK	1.28e-28	0.242531	0.43	0.216	3.94e-24	23.4045
LSM4	2e-30	0.202268	0.407	0.193	6.16e-26	25.2102
AIMP2	1.05e-40	0.193856	0.337	0.123	3.23e-36	35.491
DCTN3	2.56e-31	0.158375	0.38	0.166	7.9e-27	26.1023
DDB1	2.45e-22	0.12958	0.497	0.283	7.55e-18	17.1222
IFNAR1	1.29e-21	0.32447	0.647	0.434	3.96e-17	16.4018
VSIG4	2.41e-22	0.307062	0.578	0.365	7.42e-18	17.1296
FTH1P2	9.54e-35	0.284141	0.373	0.16	2.94e-30	29.5316
MRPL35	8.17e-45	0.280333	0.322	0.109	2.52e-40	39.5986
BCL2L1	5.56e-29	0.248695	0.428	0.215	1.72e-24	23.7655
TMEM251	3.8e-33	0.246377	0.38	0.167	1.17e-28	27.9308
SLC16A1	2.16e-52	0.241309	0.294	0.081	6.67e-48	47.1762
RBBP7	2.2e-29	0.215367	0.414	0.201	6.79e-25	24.1682
AHCYL1	2.73e-21	0.213845	0.569	0.356	8.4e-17	16.0755
LRPAP1	5.97e-19	0.203108	0.545	0.332	1.84e-14	13.7348
GAPDHP1	3.8e-47	0.186249	0.306	0.093	1.17e-42	41.9313
STARD7	2.51e-21	0.180208	0.535	0.322	7.75e-17	16.1105
RAB6A	1.44e-17	0.173519	0.545	0.332	4.43e-13	12.3534
TMED4	8.91e-22	0.140461	0.483	0.27	2.75e-17	16.561
ANAPC16	4.54e-21	0.131091	0.474	0.261	1.4e-16	15.8542
EIF3B	7.51e-23	0.10117	0.461	0.248	2.31e-18	17.6356
ERP29	4.23e-31	0.425629	0.735	0.523	1.3e-26	25.8845
ABCG1	1.35e-27	0.361461	0.51	0.298	4.15e-23	22.3821
UBE2L3	1.88e-22	0.317809	0.676	0.464	5.79e-18	17.2376
HDAC2	1.67e-28	0.261343	0.427	0.215	5.16e-24	23.2872
MRPL13	9.16e-42	0.249619	0.325	0.113	2.83e-37	36.5488
NDUFA12	2.3e-21	0.240948	0.509	0.297	7.09e-17	16.1496
DCAF6	2.52e-29	0.224189	0.391	0.179	7.77e-25	24.1097
ARL1	6e-29	0.182872	0.404	0.192	1.85e-24	23.733
UXT	1.28e-20	0.174866	0.516	0.304	3.96e-16	15.4028
SLAMF8	1.22e-16	0.152205	0.626	0.414	3.78e-12	11.423
CAPG	1.21e-134	0.9967	0.927	0.716	3.73e-130	129.428
PSMD2	1.25e-21	0.314802	0.557	0.346	3.85e-17	16.4146
DNASE2	7.31e-20	0.298239	0.57	0.359	2.26e-15	14.6468
ADCY3	7.66e-38	0.257008	0.342	0.131	2.36e-33	32.6267
MRPS12	1.66e-52	0.242428	0.289	0.078	5.13e-48	47.29
LMAN1	1e-23	0.206992	0.485	0.274	3.1e-19	18.5089
CHP1	2.41e-21	0.197428	0.486	0.275	7.42e-17	16.1295
STK24	8.43e-18	0.188912	0.604	0.393	2.6e-13	12.5849
PPM1G	1.53e-21	0.172253	0.504	0.293	4.73e-17	16.325
PYCARD	5.9e-20	0.135745	0.515	0.304	1.82e-15	14.7397
IGHG1	6.18e-25	-0.0267441	0.417	0.206	1.91e-20	19.7199
H2AZ1	3.5e-26	0.716813	0.673	0.463	1.08e-21	20.9666
GLIPR2	1.47e-27	0.433972	0.637	0.427	4.53e-23	22.3442
CCL5	2.79e-28	0.336862	0.433	0.223	8.62e-24	23.0646
ACOT2	4.15e-65	0.329212	0.261	0.051	1.28e-60	59.8924
LRRC59	1.37e-22	0.31616	0.549	0.339	4.23e-18	17.3738
ELOC	6.61e-20	0.306676	0.592	0.382	2.04e-15	14.6907
DYRK3	2.51e-44	0.268704	0.311	0.101	7.75e-40	39.1105
NAXE	2.31e-31	0.214113	0.376	0.166	7.13e-27	26.1467
FBXW5	1.29e-37	0.2032	0.345	0.135	3.97e-33	32.4013
TUBB6	2.32e-19	0.193782	0.515	0.305	7.15e-15	14.1458
BLMH	2.97e-32	0.178469	0.372	0.162	9.17e-28	27.0377
HSD17B4	8.18e-20	0.171622	0.506	0.296	2.52e-15	14.598
EFTUD2	2.73e-21	0.170607	0.508	0.298	8.43e-17	16.0743
FUNDC2	1.02e-18	0.157682	0.526	0.316	3.13e-14	13.5042
FRMD4A	3.35e-30	0.143974	0.388	0.178	1.03e-25	24.9858
APOBEC3C	1.46e-19	0.142508	0.487	0.277	4.5e-15	14.3466
MRPL47	2.35e-37	0.28354	0.343	0.134	7.25e-33	32.1397
PIGP	1.09e-37	0.246701	0.347	0.138	3.37e-33	32.4719
VCP	1.25e-19	0.221611	0.591	0.382	3.85e-15	14.4144
FIBP	5.21e-25	0.217761	0.437	0.228	1.61e-20	19.7941
GRPEL1	2.76e-33	0.210397	0.366	0.157	8.52e-29	28.0697
PSMC5	6.63e-18	0.210028	0.583	0.374	2.05e-13	12.6892
MRPL16	5.71e-38	0.18818	0.339	0.13	1.76e-33	32.7546
SERTAD1	4.7e-23	0.170253	0.456	0.247	1.45e-18	17.8384
GNPTG	5.4e-16	0.136805	0.597	0.388	1.66e-11	10.7789
CSTA	3.1e-16	0.0983788	0.593	0.384	9.56e-12	11.0197
TXNDC11	1.54e-19	0.0757477	0.502	0.293	4.76e-15	14.3223
ELL2	8.3e-24	0.34031	0.672	0.464	2.56e-19	18.5919
SPRING1	1.59e-41	0.327218	0.327	0.119	4.9e-37	36.3098
POLR2K	3.92e-31	0.273814	0.381	0.173	1.21e-26	25.9172
RPL7P9	7.87e-19	0.221739	0.674	0.466	2.43e-14	13.6149
NACC1	6.38e-31	0.212983	0.383	0.175	1.97e-26	25.7063
TFAM	1.15e-31	0.198493	0.37	0.162	3.56e-27	26.4484
LRPPRC	2.15e-32	0.182008	0.368	0.16	6.65e-28	27.1775
SLC25A1	2.16e-38	0.177411	0.333	0.125	6.66e-34	33.1766
SPG21	1.35e-15	0.154514	0.602	0.394	4.17e-11	10.3796
RTRAF	2.6e-19	0.0710812	0.474	0.266	8.01e-15	14.0965
UQCRH	1.12e-74	0.819854	0.804	0.597	3.46e-70	69.4604
COX7C	4.21e-78	0.745796	0.879	0.672	1.3e-73	72.8867
ATP5MG	1.17e-23	0.343164	0.719	0.512	3.59e-19	18.4443
EIF2S2	4.09e-26	0.302754	0.699	0.492	1.26e-21	20.8994
DENND4C	3.76e-31	0.29911	0.384	0.177	1.16e-26	25.9353
SKP1	1.01e-16	0.24549	0.687	0.48	3.12e-12	11.5054
HDHD5	1.06e-45	0.23255	0.304	0.097	3.26e-41	40.4874
GMPR2	2.54e-33	0.231732	0.364	0.157	7.85e-29	28.1053
CSNK2A1	4.38e-26	0.226993	0.434	0.227	1.35e-21	20.8695
CLPTM1	1.8e-20	0.191185	0.479	0.272	5.56e-16	15.2547
SCAMP3	2.04e-22	0.176912	0.465	0.258	6.28e-18	17.2019
TRMT112	8.61e-15	0.171867	0.64	0.433	2.65e-10	9.57596
TIPRL	1.73e-24	0.131443	0.43	0.223	5.32e-20	19.2737
ATP5F1D	1.6e-28	0.127358	0.389	0.182	4.92e-24	23.3078
FAM107B	2.11e-23	0.262502	0.724	0.518	6.49e-19	18.1874
EIF4EBP1	1.65e-32	0.238559	0.364	0.158	5.08e-28	27.2945
YIPF2	3.06e-46	0.233173	0.297	0.091	9.43e-42	41.0256
COPS9	4.61e-25	0.231209	0.424	0.218	1.42e-20	19.8468
ATP6V1D	2.79e-21	0.221002	0.466	0.26	8.6e-17	16.0655
TRAPPC3	7.9e-22	0.219914	0.458	0.252	2.44e-17	16.6131
MAP4	7.39e-24	0.2089	0.444	0.238	2.28e-19	18.6424
CIAO1	2.78e-22	0.192895	0.465	0.259	8.59e-18	17.0662
PRKCSH	3.71e-16	0.136914	0.585	0.379	1.14e-11	10.9418
FBL	4.59e-20	0.044816	0.45	0.244	1.42e-15	14.8492
G0S2	4.54e-24	0.273194	0.804	0.599	1.4e-19	18.8534
PPARG	2.8e-72	0.273058	0.237	0.032	8.63e-68	67.0639
MCU	1.9e-57	0.260104	0.266	0.061	5.86e-53	52.2319
IMPDH2	1.05e-41	0.234666	0.313	0.108	3.22e-37	36.4917
PSMD6	1.1e-20	0.199869	0.463	0.258	3.39e-16	15.4696
PSMC3	1.47e-21	0.189204	0.455	0.25	4.53e-17	16.3441
RDH11	3.59e-16	0.182535	0.608	0.403	1.11e-11	10.9557
UBXN6	1.29e-19	0.178447	0.474	0.269	3.98e-15	14.4004
UBAC1	2.36e-20	0.152847	0.498	0.293	7.27e-16	15.1386
SUMF2	6.94e-21	0.136969	0.452	0.247	2.14e-16	15.6695
P4HA1	1.4e-19	0.125732	0.488	0.283	4.32e-15	14.3641
PLXNB2	4.76e-16	0.066394	0.529	0.324	1.47e-11	10.833
CD84	1.53e-20	0.360083	0.723	0.519	4.71e-16	15.3266
SRP72	2.97e-19	0.295992	0.649	0.445	9.15e-15	14.0386
IAH1	8.29e-34	0.275676	0.353	0.149	2.56e-29	28.5923
ABCE1	6.65e-32	0.263137	0.37	0.166	2.05e-27	26.6881
RPL7L1	2.65e-20	0.245575	0.51	0.306	8.17e-16	15.0876
PSMB2	5.83e-18	0.236605	0.663	0.459	1.8e-13	12.7449
GORASP2	3.57e-27	0.227163	0.397	0.193	1.1e-22	21.958
ISCU	1.84e-16	0.219296	0.591	0.387	5.67e-12	11.2464
TMEM179B	3.98e-22	0.213215	0.462	0.258	1.23e-17	16.9111
DLD	2.5e-34	0.212231	0.344	0.14	7.7e-30	29.1137
DYNC1I2	4.76e-18	0.202666	0.59	0.386	1.47e-13	12.833
MRPS25	6.51e-31	0.200691	0.37	0.166	2.01e-26	25.6975
CD99L2	1.6e-40	0.194261	0.311	0.107	4.93e-36	35.3069
SUGT1	1.44e-23	0.179571	0.429	0.225	4.44e-19	18.3526
USP22	3.03e-23	0.166905	0.435	0.231	9.36e-19	18.0288
MLF2	6.33e-16	0.153072	0.589	0.385	1.95e-11	10.7092
SLC35B1	6.5e-22	0.141458	0.436	0.232	2e-17	16.6982
SUMO1	2.36e-17	0.138721	0.546	0.342	7.27e-13	12.1382
MBD4	3.62e-23	0.138202	0.428	0.224	1.11e-18	17.9528
FAM32A	5.04e-18	0.0667963	0.484	0.28	1.56e-13	12.8082
PCNA	2.93e-47	0.529398	0.3	0.097	9.04e-43	42.0439
ACSL4	3.97e-23	0.36535	0.626	0.423	1.22e-18	17.9119
GTF3C6	8.7e-22	0.278628	0.477	0.274	2.68e-17	16.5713
ISCA1	3.34e-34	0.242344	0.338	0.135	1.03e-29	28.9875
RAB14	5.55e-21	0.240632	0.566	0.363	1.71e-16	15.7667
MLEC	2.47e-21	0.217018	0.478	0.275	7.61e-17	16.1189
MSC	8.17e-41	0.204531	0.303	0.1	2.52e-36	35.5988
MRPS33	2.99e-31	0.201986	0.362	0.159	9.23e-27	26.0348
PEX19	3.08e-34	0.196176	0.342	0.139	9.49e-30	29.0229
PPHLN1	5.27e-22	0.181349	0.445	0.242	1.63e-17	16.7889
PDHB	1.21e-27	0.172619	0.386	0.183	3.74e-23	22.4266
ALKBH7	1.23e-29	0.144538	0.365	0.162	3.81e-25	24.4194
MRPL33	1.83e-20	0.13659	0.457	0.254	5.63e-16	15.2491
ADIPOR2	3.51e-23	0.132023	0.416	0.213	1.08e-18	17.9657
CAT	3.96e-16	0.124089	0.526	0.323	1.22e-11	10.9133
PGLS	5.54e-24	0.112498	0.398	0.195	1.71e-19	18.7675
EIF4E2	6.87e-16	0.0966968	0.526	0.323	2.12e-11	10.6743
PGM1	9.72e-54	0.272603	0.266	0.064	3e-49	48.5231
GTF2H3	6.78e-42	0.244403	0.308	0.106	2.09e-37	36.6797
GLB1	2.35e-16	0.189271	0.549	0.347	7.26e-12	11.1393
COPB2	3.02e-18	0.18709	0.539	0.337	9.31e-14	13.031
NCSTN	5.07e-19	0.185214	0.541	0.339	1.56e-14	13.8058
VPS26A	1.11e-19	0.18365	0.492	0.29	3.41e-15	14.467
PDXK	9.89e-19	0.171786	0.599	0.397	3.05e-14	13.5157
SEL1L	2.31e-23	0.167868	0.419	0.217	7.11e-19	18.1479
SNHG7	1.75e-30	0.142841	0.357	0.155	5.39e-26	25.2685
PFDN2	1.12e-24	0.141472	0.408	0.206	3.46e-20	19.4609
NDUFB8	1.18e-18	0.129621	0.466	0.264	3.64e-14	13.4391
RDX	1.77e-17	0.0921811	0.505	0.303	5.46e-13	12.2631
STMN1	2.62e-35	0.544984	0.355	0.154	8.07e-31	30.093
HEXB	9.3e-41	0.535906	0.829	0.628	2.87e-36	35.5426
NUS1	8.75e-25	0.299732	0.498	0.297	2.7e-20	19.5688
GLRX2	4.59e-39	0.276248	0.32	0.119	1.41e-34	33.8493
TKT	1.27e-26	0.271646	0.744	0.543	3.93e-22	21.4055
FAM210B	2.2e-28	0.26805	0.383	0.182	6.78e-24	23.1685
TMEM33	3.91e-21	0.235764	0.474	0.273	1.21e-16	15.9188
DGLUCY	2.35e-32	0.230661	0.352	0.151	7.24e-28	27.1402
PLGRKT	2.79e-29	0.227035	0.369	0.168	8.6e-25	24.0653
GLOD4	1.65e-27	0.20349	0.383	0.182	5.08e-23	22.2942
RTCB	8.01e-20	0.196859	0.501	0.3	2.47e-15	14.6074
VCL	2.32e-42	0.160552	0.297	0.096	7.17e-38	37.1448
SETD7	7.24e-32	0.136221	0.347	0.146	2.23e-27	26.651
TUBGCP2	4.29e-24	0.123885	0.401	0.2	1.32e-19	18.878
YWHAG	1.29e-25	0.36366	0.691	0.491	3.98e-21	20.4003
C4orf3	9.99e-23	0.360719	0.764	0.564	3.08e-18	17.5113
SELENOF	4.98e-18	0.2786	0.748	0.548	1.54e-13	12.8133
TMEM38B	9.67e-45	0.254692	0.289	0.089	2.98e-40	39.5257
SAMM50	2.46e-47	0.22536	0.278	0.078	7.6e-43	42.1194
RER1	3.47e-17	0.201204	0.54	0.34	1.07e-12	11.9709
NUDC	9.37e-25	0.159047	0.415	0.215	2.89e-20	19.539
EMC4	7.37e-18	0.141113	0.495	0.295	2.27e-13	12.6436
AK2	6.36e-16	0.12308	0.512	0.312	1.96e-11	10.7076
BSG	8.59e-14	0.120987	0.626	0.426	2.65e-09	8.57679
CSTB	2.4e-220	1.95388	0.972	0.773	7.4e-216	215.131
P4HB	2.22e-54	0.701355	0.801	0.602	6.84e-50	49.1647
RPL18A	1.87e-48	0.554157	0.836	0.637	5.76e-44	43.2395
GPX3	7.64e-24	0.400462	0.481	0.282	2.36e-19	18.6278
KDELR1	1.67e-26	0.323354	0.72	0.521	5.15e-22	21.2884
KLHDC8B	2.88e-43	0.286742	0.3	0.101	8.87e-39	38.0522
ETFB	4.45e-34	0.277698	0.349	0.15	1.37e-29	28.8629
PPT1	1.28e-16	0.27393	0.75	0.551	3.94e-12	11.4043
SSB	8.18e-18	0.264563	0.656	0.457	2.52e-13	12.5979
TRUB2	7e-56	0.258224	0.258	0.059	2.16e-51	50.6659
ACTN4	4.45e-22	0.253574	0.676	0.477	1.37e-17	16.8625
RHOC	1.96e-27	0.252261	0.384	0.185	6.03e-23	22.2195
WDR61	1.23e-33	0.244522	0.341	0.142	3.78e-29	28.4224
COX17	2.9e-18	0.220871	0.527	0.328	8.95e-14	13.048
PHB	9.5e-27	0.215139	0.404	0.205	2.93e-22	21.533
MMP24OS	1.58e-21	0.20667	0.429	0.23	4.87e-17	16.3126
MRPL57	2.59e-26	0.202354	0.386	0.187	7.98e-22	21.0978
PELATON	7.93e-18	0.189629	0.502	0.303	2.45e-13	12.6117
BUD31	1.2e-20	0.141278	0.429	0.23	3.7e-16	15.4316
SMCO4	1.42e-19	0.137096	0.453	0.254	4.38e-15	14.3585
NANS	1.78e-16	0.120865	0.499	0.3	5.48e-12	11.2612
SNRPG	6.89e-26	0.39484	0.694	0.496	2.13e-21	20.6724
NNT	1.22e-40	0.26894	0.3	0.102	3.77e-36	35.4232
NPL	3.92e-17	0.206945	0.555	0.357	1.21e-12	11.9176
COA6	3.68e-28	0.195313	0.366	0.168	1.13e-23	22.9453
SDHD	6.74e-26	0.187476	0.386	0.188	2.08e-21	20.6826
RPL3P4	3.47e-15	0.169289	0.598	0.4	1.07e-10	9.97002
SORL1	3.63e-22	0.166325	0.432	0.234	1.12e-17	16.9509
APP	8.3e-13	0.148563	0.62	0.422	2.56e-08	7.59159
PSMA5	3.55e-21	0.143931	0.445	0.247	1.1e-16	15.9604
KLHL5	5.44e-20	0.142776	0.444	0.246	1.68e-15	14.775
CDYL	9.37e-35	0.134542	0.324	0.126	2.89e-30	29.5393
RPL26P19	1.56e-17	0.133671	0.477	0.279	4.81e-13	12.318
GPN1	4.44e-30	0.115041	0.344	0.146	1.37e-25	24.8633
RND3	8.94e-63	0.869104	0.244	0.047	2.76e-58	57.5595
PIN4	8.69e-37	0.292968	0.31	0.113	2.68e-32	31.5719
SLC31A2	5.1e-14	0.225482	0.683	0.486	1.57e-09	8.80356
GTF2H5	1.67e-32	0.198265	0.339	0.142	5.14e-28	27.289
TBCA	4.31e-15	0.186993	0.656	0.459	1.33e-10	9.87678
NIBAN2	2.19e-18	0.177104	0.533	0.336	6.76e-14	13.1702
C11orf58	2.37e-13	0.175634	0.681	0.484	7.32e-09	8.13573
MTIF3	6.26e-19	0.174734	0.477	0.28	1.93e-14	13.7141
WDR11	4.28e-32	0.169948	0.335	0.138	1.32e-27	26.8792
UPF3A	1.94e-24	0.0903502	0.381	0.184	5.99e-20	19.2223
CMTM7	1.7e-12	0.0465375	0.544	0.347	5.25e-08	7.2797
CIB1	9.09e-10	-0.0325511	0.599	0.402	2.8e-05	4.55231
TMX2	2.74e-32	0.272373	0.35	0.154	8.45e-28	27.0731
CDCA7L	1.06e-62	0.270224	0.239	0.043	3.26e-58	57.4868
MMP2-AS1	1.56e-48	0.262583	0.271	0.075	4.8e-44	43.3187
SOAT1	7.86e-20	0.234453	0.502	0.306	2.42e-15	14.6154
PSMC2	5.17e-18	0.231447	0.541	0.345	1.59e-13	12.7978
MRPL43	1.59e-28	0.218444	0.365	0.169	4.9e-24	23.3098
ENSA	3.93e-14	0.208771	0.707	0.511	1.21e-09	8.91706
RETREG2	5.32e-20	0.189675	0.44	0.244	1.64e-15	14.7848
SF3B6	9.56e-29	0.181548	0.353	0.157	2.95e-24	23.5304
G3BP1	3.58e-14	0.179167	0.584	0.388	1.1e-09	8.95751
HK1	4.48e-16	0.177072	0.552	0.356	1.38e-11	10.86
RPL13AP5	8.02e-16	0.168658	0.522	0.326	2.47e-11	10.6065
AGTRAP	1.38e-23	0.128854	0.404	0.208	4.25e-19	18.3714
COPG1	3.49e-18	0.117514	0.469	0.273	1.08e-13	12.9679
COPS8	4.62e-31	0.114018	0.343	0.147	1.43e-26	25.8459
HMGN3	3.55e-15	0.095732	0.5	0.304	1.09e-10	9.96121
VPS37C	6.19e-21	0.0836302	0.418	0.222	1.91e-16	15.7189
IGKC	1.93e-10	0.463804	0.761	0.566	5.97e-06	5.22431
ATP5MF	1.04e-26	0.41627	0.732	0.537	3.2e-22	21.4944
ME3	2.3e-82	0.259743	0.211	0.016	7.1e-78	77.1486
SMIM19	2.85e-38	0.252466	0.301	0.106	8.78e-34	33.0565
ALG3	6.91e-32	0.208729	0.344	0.149	2.13e-27	26.6715
NDUFA8	8e-34	0.205739	0.325	0.13	2.47e-29	28.6081
POLDIP2	9.59e-30	0.194291	0.345	0.15	2.96e-25	24.5291
EIF2A	6.85e-25	0.182234	0.388	0.193	2.11e-20	19.6751
POLR2I	1.13e-34	0.17045	0.313	0.118	3.49e-30	29.4568
USF2	1.15e-12	0.170074	0.642	0.447	3.55e-08	7.44928
KPNA3	1.08e-18	0.157867	0.464	0.269	3.32e-14	13.4795
RPL39P3	1.39e-11	0.134911	0.654	0.459	4.3e-07	6.36649
GSTO1	1.15e-102	0.867842	0.91	0.716	3.53e-98	97.4517
DCTPP1	6.25e-41	0.249004	0.292	0.098	1.93e-36	35.7148
SPTSSA	7.3e-26	0.22021	0.382	0.188	2.25e-21	20.6474
POLR2F	8.73e-28	0.211054	0.367	0.173	2.69e-23	22.5699
JKAMP	8.32e-23	0.207334	0.407	0.213	2.57e-18	17.5906
BUB3	5.12e-23	0.182732	0.42	0.226	1.58e-18	17.8014
ANXA2P2	1.59e-49	0.172276	0.259	0.065	4.91e-45	44.309
RNF145	1.36e-14	0.171944	0.6	0.406	4.19e-10	9.37822
AP2M1	1.01e-15	0.166887	0.671	0.477	3.1e-11	10.5082
GLO1	2.7e-18	0.155376	0.485	0.291	8.33e-14	13.0796
PAPSS1	3.8e-18	0.130834	0.476	0.282	1.17e-13	12.931
FBXO7	1.94e-13	0.113546	0.534	0.34	5.99e-09	8.22266
RBM42	1.92e-18	0.0893586	0.434	0.24	5.92e-14	13.2275
VPS28	7.91e-16	0.0750222	0.487	0.293	2.44e-11	10.613
RTF1	2.93e-18	0.0530413	0.445	0.251	9.03e-14	13.0441
RPL10AP6	1.11e-16	0.0450552	0.434	0.24	3.41e-12	11.4667
REEP5	4.49e-19	0.324394	0.744	0.551	1.39e-14	13.8582
LNPK	6.31e-43	0.236867	0.282	0.089	1.95e-38	37.7107
COA3	1.56e-30	0.228091	0.338	0.145	4.8e-26	25.3184
MXI1	2.3e-31	0.223577	0.335	0.142	7.09e-27	26.1495
PGD	2.31e-16	0.220133	0.742	0.549	7.12e-12	11.1473
SEC62	3.83e-12	0.213084	0.699	0.506	1.18e-07	6.92811
F11R	4.27e-22	0.167633	0.411	0.218	1.32e-17	16.8808
SRPRB	4.17e-27	0.152728	0.368	0.175	1.29e-22	21.8908
PFKP	6.48e-31	0.151927	0.333	0.14	2e-26	25.6994
SERPINB6	1.09e-11	0.134059	0.604	0.411	3.36e-07	6.47322
IDH3B	6.36e-26	0.132102	0.365	0.172	1.96e-21	20.7075
SNF8	3.92e-21	0.107499	0.389	0.196	1.21e-16	15.9178
EIF2B5	1.76e-29	0.105462	0.336	0.143	5.43e-25	24.2652
ASPH	6.01e-17	0.0882458	0.464	0.271	1.85e-12	11.732
IMPDH1	3.85e-17	0.0348073	0.435	0.242	1.19e-12	11.925
SH3BGRL	1.85e-23	0.385752	0.75	0.558	5.71e-19	18.2432
SURF4	1.1e-18	0.31447	0.645	0.453	3.39e-14	13.4692
PRKACB	5.91e-26	0.259994	0.377	0.185	1.82e-21	20.7392
ZNF511	7.61e-30	0.221784	0.335	0.143	2.35e-25	24.6297
ATXN10	4.17e-23	0.2167	0.4	0.208	1.28e-18	17.8912
CHMP2A	1.67e-13	0.18645	0.613	0.421	5.15e-09	8.28789
GRHPR	4.38e-27	0.177309	0.359	0.167	1.35e-22	21.8694
LARS1	6.57e-29	0.16951	0.347	0.155	2.03e-24	23.6933
AFG3L2	7.38e-26	0.141958	0.373	0.181	2.28e-21	20.6427
CFAP97	1.45e-34	0.133603	0.31	0.118	4.46e-30	29.3502
RPL22L1	4.08e-19	0.13351	0.434	0.242	1.26e-14	13.9
CTDNEP1	6.03e-13	0.133225	0.54	0.348	1.86e-08	7.7306
TRIP6	7.58e-27	0.128464	0.358	0.166	2.34e-22	21.6315
MAPKAPK3	1.76e-18	0.121332	0.447	0.255	5.44e-14	13.2645
MPP1	2.79e-11	0.118012	0.694	0.502	8.6e-07	6.0657
CAPRIN1	1.18e-15	0.10904	0.476	0.284	3.64e-11	10.4392
ATP6AP2	7.29e-88	0.88685	0.883	0.692	2.25e-83	82.6484
SIK2	1.13e-37	0.210887	0.296	0.105	3.49e-33	32.4575
TTC1	1.56e-18	0.206899	0.452	0.261	4.82e-14	13.3172
MZT2A	1.49e-44	0.200823	0.266	0.075	4.59e-40	39.3385
PSMD1	2.78e-17	0.169201	0.511	0.32	8.59e-13	12.0661
LYRM2	1.18e-20	0.155636	0.411	0.22	3.64e-16	15.4384
SCAMP1	3.14e-26	0.14648	0.357	0.166	9.7e-22	21.0134
LAMTOR1	9.49e-13	0.0681858	0.507	0.316	2.93e-08	7.53379
AP1S2	1.47e-12	0.0468269	0.682	0.491	4.53e-08	7.34421
NOTCH2	2.66e-20	0.0464981	0.389	0.198	8.2e-16	15.0864
RRM1	5.53e-35	0.356635	0.316	0.126	1.7e-30	29.7684
ATP6V1E1	1.42e-16	0.326153	0.651	0.461	4.38e-12	11.3586
BOLA3	3.49e-46	0.302551	0.268	0.078	1.07e-41	40.9686
PLIN3	3.41e-17	0.246569	0.664	0.474	1.05e-12	11.9785
SEC61G	5.3e-17	0.237753	0.61	0.42	1.63e-12	11.7869
ACADM	1.7e-36	0.231419	0.3	0.11	5.25e-32	31.2798
NIFK	5.31e-29	0.214	0.341	0.151	1.64e-24	23.7856
TSPAN14	1.19e-15	0.211338	0.563	0.373	3.66e-11	10.4368
DENR	9.7e-19	0.20603	0.436	0.246	2.99e-14	13.5244
SHMT2	7.35e-27	0.188642	0.367	0.177	2.27e-22	21.6445
TMBIM4	6.16e-25	0.164591	0.367	0.177	1.9e-20	19.7215
HCAR3	9.66e-19	0.147805	0.49	0.3	2.98e-14	13.5261
EMC6	8.92e-27	0.14606	0.352	0.162	2.75e-22	21.5605
NTPCR	1.09e-35	0.137011	0.299	0.109	3.36e-31	30.4738
TMEM183A	6.79e-21	0.133553	0.409	0.219	2.09e-16	15.679
NDUFS7	1.89e-24	0.130167	0.372	0.182	5.83e-20	19.2343
DEF8	7.07e-25	0.129058	0.364	0.174	2.18e-20	19.6615
ATG7	2.49e-29	0.124582	0.336	0.146	7.69e-25	24.1141
CYFIP1	2.62e-13	0.106624	0.566	0.376	8.07e-09	8.09289
DCTN2	8.75e-21	0.105182	0.404	0.214	2.7e-16	15.5689
PSMA4	1.57e-12	0.103264	0.604	0.414	4.84e-08	7.31547
ERGIC3	2.23e-15	0.0781225	0.486	0.296	6.87e-11	10.1631
CD99	1.01e-81	0.723977	0.876	0.687	3.13e-77	76.5049
OST4	1.28e-49	0.561688	0.812	0.623	3.95e-45	44.4037
NUCB1	3.81e-16	0.265851	0.684	0.495	1.18e-11	10.9298
RNF19A	5.75e-29	0.259028	0.344	0.155	1.77e-24	23.7511
CISD2	4.56e-19	0.219184	0.439	0.25	1.41e-14	13.8519
HNRNPR	1.65e-14	0.208382	0.642	0.453	5.07e-10	9.29461
GANAB	2.8e-13	0.192299	0.583	0.394	8.64e-09	8.06354
TTC37	2.02e-26	0.179779	0.358	0.169	6.24e-22	21.2046
EMC1	3.62e-34	0.175986	0.306	0.117	1.12e-29	28.9524
CYB5B	8.93e-22	0.162109	0.398	0.209	2.75e-17	16.5602
SMIM15	3.3e-25	0.146086	0.365	0.176	1.02e-20	19.9921
RNF181	1.19e-18	0.14506	0.424	0.235	3.66e-14	13.4368
MAPKAP1	9.03e-20	0.136123	0.407	0.218	2.78e-15	14.5553
ACADVL	2.86e-11	0.033931	0.663	0.474	8.83e-07	6.0538
BNIP3	4.25e-49	0.343518	0.253	0.065	1.31e-44	43.8827
FAR2	1.33e-52	0.276924	0.241	0.053	4.09e-48	47.3878
COLGALT1	3.38e-19	0.259303	0.73	0.542	1.04e-14	13.9822
KXD1	8.46e-23	0.250526	0.386	0.198	2.61e-18	17.5835
MRPS36	8.95e-29	0.185324	0.33	0.142	2.76e-24	23.559
DAD1	4.47e-15	0.180102	0.633	0.445	1.38e-10	9.86015
SPATA20	1.45e-23	0.165225	0.374	0.186	4.46e-19	18.3504
DCTD	1.8e-17	0.155735	0.439	0.251	5.54e-13	12.2563
IDH2	8.23e-22	0.150943	0.401	0.213	2.54e-17	16.5955
MCCC2	2.84e-30	0.142882	0.324	0.136	8.77e-26	25.057
FRAT2	2.29e-31	0.115455	0.307	0.119	7.05e-27	26.1518
SERBP1	4.97e-29	0.41814	0.757	0.57	1.53e-24	23.8147
TMEM258	9.41e-26	0.374164	0.76	0.573	2.9e-21	20.5373
MCRIP2	1.25e-56	0.302962	0.233	0.046	3.87e-52	51.4126
RASGRP3	1.45e-30	0.252718	0.326	0.139	4.48e-26	25.3487
CHMP5	2.43e-12	0.244094	0.549	0.362	7.48e-08	7.12605
UTP18	1.41e-26	0.230101	0.358	0.171	4.34e-22	21.3624
C1D	4.23e-22	0.185978	0.389	0.202	1.3e-17	16.8848
RNF5	8e-22	0.177049	0.404	0.217	2.47e-17	16.6081
ADAM10	1.94e-13	0.176193	0.549	0.362	5.97e-09	8.22372
CKS2	1.73e-16	0.141506	0.473	0.286	5.32e-12	11.2739
DPM3	9.96e-34	0.124699	0.298	0.111	3.07e-29	28.5125
EIF4E	3.78e-16	0.11463	0.45	0.263	1.17e-11	10.9337
OSER1	1.67e-14	0.0854769	0.477	0.29	5.15e-10	9.28804
COPB1	2.71e-18	0.0332562	0.422	0.235	8.35e-14	13.0782
NENF	4.26e-35	0.25101	0.299	0.113	1.31e-30	29.882
MED4	2.66e-21	0.248668	0.391	0.205	8.21e-17	16.0858
LRP12	7.16e-36	0.242057	0.294	0.108	2.21e-31	30.656
MRPL4	1.85e-37	0.202097	0.283	0.097	5.69e-33	32.2447
GLRX5	2.21e-31	0.171541	0.31	0.124	6.82e-27	26.1663
TPRKB	6.03e-26	0.171143	0.348	0.162	1.86e-21	20.7309
ITPA	2.88e-25	0.154802	0.356	0.17	8.87e-21	20.0519
UBA2	6.3e-24	0.141674	0.368	0.182	1.94e-19	18.7117
PDIA4	6.95e-14	0.140881	0.522	0.336	2.14e-09	8.66888
DNAJC15	2.57e-17	0.0996971	0.433	0.247	7.92e-13	12.1014
CERS2	1.85e-11	0.0920141	0.566	0.38	5.7e-07	6.2438
DDX46	2.41e-13	0.080718	0.532	0.346	7.43e-09	8.12892
CLNS1A	7.78e-17	0.0723956	0.437	0.251	2.4e-12	11.6201
GNB2	1.96e-13	0.0464933	0.471	0.285	6.05e-09	8.2182
UPP1	3.43e-10	0.00144282	0.608	0.422	1.06e-05	4.9752
IL1RN	1.35e-15	-0.339516	0.779	0.593	4.18e-11	10.3792
CCL18	4.46e-15	-0.76009	0.471	0.285	1.37e-10	9.86207
ENSG00000237550	4.23e-66	0.701294	0.825	0.64	1.3e-61	60.8851
THEMIS2	3.02e-37	0.530782	0.783	0.598	9.32e-33	32.0305
CBX3	4.72e-24	0.375083	0.695	0.51	1.45e-19	18.8373
SEC11C	3.67e-18	0.24716	0.469	0.284	1.13e-13	12.9463
MFSD6	6.41e-48	0.238441	0.246	0.061	1.98e-43	42.7037
AP1S1	5.64e-45	0.220554	0.254	0.069	1.74e-40	39.7598
TMEM59	1.03e-13	0.214912	0.747	0.562	3.16e-09	8.50007
CDC42EP4	2.63e-40	0.177495	0.269	0.084	8.11e-36	35.0912
RAD23B	1.08e-12	0.169904	0.559	0.374	3.32e-08	7.47875
SELENOW	4.06e-17	0.167645	0.437	0.252	1.25e-12	11.9024
SPCS2	3.21e-10	0.161298	0.665	0.48	9.9e-06	5.00429
RPL22P1	1.4e-24	0.126046	0.347	0.162	4.3e-20	19.366
PLIN2	3.64e-19	0.109502	0.833	0.648	1.12e-14	13.9504
BPNT2	9.4e-21	0.107016	0.39	0.205	2.9e-16	15.5379
MRPL41	1.86e-15	0.0989206	0.463	0.278	5.74e-11	10.2411
BTF3L4	1.49e-17	0.082684	0.41	0.225	4.58e-13	12.339
SMARCC1	6.13e-19	0.0690719	0.397	0.212	1.89e-14	13.7231
CTSD	5.2e-84	0.912473	0.933	0.749	1.6e-79	78.7953
EIF3E	2.15e-22	0.276511	0.74	0.556	6.64e-18	17.178
TMED9	5.54e-17	0.251208	0.759	0.575	1.71e-12	11.7673
LEPROT	5.27e-15	0.231214	0.707	0.523	1.63e-10	9.78892
CORO1C	5.16e-17	0.216088	0.633	0.449	1.59e-12	11.7982
SNU13	4.35e-15	0.214875	0.554	0.37	1.34e-10	9.87286
MBD2	1.18e-14	0.200961	0.666	0.482	3.63e-10	9.43998
PI4K2A	3.1e-20	0.158236	0.392	0.208	9.55e-16	15.0198
TMCO1	9.81e-15	0.152994	0.555	0.371	3.03e-10	9.51926
WDR13	8.46e-27	0.128458	0.333	0.149	2.61e-22	21.5834
ECPAS	6.43e-16	0.123611	0.437	0.253	1.98e-11	10.7029
TMEM43	2.67e-22	0.115151	0.373	0.189	8.25e-18	17.0837
AAMP	3.26e-13	0.109316	0.487	0.303	1.01e-08	7.99743
CACYBP	7.68e-12	0.106917	0.621	0.437	2.37e-07	6.62558
EIF4EBP2	3.01e-16	0.0831912	0.424	0.24	9.28e-12	11.0326
PSMD13	5.74e-14	0.0820864	0.5	0.316	1.77e-09	8.75186
DRAM2	8.04e-13	0.0803927	0.516	0.332	2.48e-08	7.60557
RBM8A	2.09e-11	0.074087	0.597	0.413	6.43e-07	6.19165
TIPARP	2.84e-10	0.0208857	0.564	0.38	8.76e-06	5.05744
PSMA7	5.99e-31	0.452946	0.766	0.583	1.85e-26	25.7336
HNRNPAB	2.15e-16	0.256476	0.608	0.425	6.61e-12	11.1795
LXN	7.59e-51	0.214603	0.238	0.055	2.34e-46	45.6307
DHRS7	7.58e-12	0.196317	0.689	0.506	2.34e-07	6.63127
NECAP2	5.81e-12	0.169232	0.59	0.407	1.79e-07	6.74687
CLTA	1.25e-11	0.160619	0.718	0.535	3.86e-07	6.41366
RARS1	2.73e-23	0.156574	0.352	0.169	8.42e-19	18.0745
MFHAS1	2.69e-23	0.147199	0.366	0.183	8.3e-19	18.0812
FARSB	1.42e-34	0.142934	0.288	0.105	4.37e-30	29.36
BECN1	9.27e-11	0.137963	0.573	0.39	2.86e-06	5.54396
ZMPSTE24	4.94e-21	0.130987	0.378	0.195	1.52e-16	15.8176
SETD3	2.32e-14	0.126062	0.47	0.287	7.14e-10	9.14633
PTMAP2	1.96e-19	0.121881	0.393	0.21	6.04e-15	14.2189
SLC4A2	5.25e-16	0.115946	0.483	0.3	1.62e-11	10.7906
DEDD2	3.03e-11	0.113344	0.676	0.493	9.33e-07	6.0301
HNMT	5.3e-13	0.100218	0.541	0.358	1.64e-08	7.7863
NELFE	1.21e-18	0.0984168	0.397	0.214	3.72e-14	13.4292
KIAA2013	2.78e-18	0.0964184	0.415	0.232	8.59e-14	13.0663
COX8A	7.06e-41	0.528877	0.784	0.602	2.18e-36	35.6624
RPL36AL	8.02e-36	0.443926	0.789	0.607	2.47e-31	30.6069
NUCKS1	2.1e-17	0.316622	0.734	0.552	6.46e-13	12.1897
SEC61B	4.4e-14	0.255329	0.653	0.471	1.36e-09	8.86731
GOT2	1.1e-32	0.21524	0.301	0.119	3.4e-28	27.468
VKORC1L1	6.58e-40	0.211511	0.267	0.085	2.03e-35	34.6924
MRPL1	4.68e-35	0.210958	0.286	0.104	1.44e-30	29.8411
UBE2I	1.95e-14	0.158054	0.608	0.426	6.02e-10	9.22017
TMEM256	1.59e-23	0.153586	0.348	0.166	4.9e-19	18.3098
EFR3A	3.64e-15	0.149028	0.45	0.268	1.12e-10	9.95025
OPA1	8.43e-27	0.142459	0.327	0.145	2.6e-22	21.5851
FNTA	5.82e-19	0.118704	0.394	0.212	1.8e-14	13.7459
XRCC6	1.69e-11	0.0938163	0.573	0.391	5.22e-07	6.28249
EIF3G	1.3e-10	0.0860364	0.592	0.41	4.01e-06	5.39663
SHISA5	9.13e-12	0.0806132	0.549	0.367	2.82e-07	6.55033
ATP5F1B	1.45e-47	0.644829	0.787	0.606	4.48e-43	42.3486
NDUFA4	4.62e-48	0.588106	0.837	0.656	1.42e-43	42.8466
METTL5	9.74e-29	0.199875	0.313	0.132	3e-24	23.5223
ACTR10	5.86e-24	0.189959	0.344	0.163	1.81e-19	18.7428
MPV17	7.11e-18	0.169879	0.421	0.24	2.19e-13	12.6591
AP3B1	1.52e-14	0.154447	0.493	0.312	4.69e-10	9.32865
ACTN1	2.44e-11	0.145199	0.675	0.494	7.53e-07	6.12312
VKORC1	3.99e-18	0.142705	0.412	0.231	1.23e-13	12.9101
SIVA1	7.01e-27	0.141683	0.323	0.142	2.16e-22	21.6653
DNAJC8	1.45e-10	0.141327	0.574	0.393	4.46e-06	5.35099
SLC7A7	9.46e-09	0.129587	0.681	0.5	0.00029185	3.53484
STAU1	1.02e-10	0.112334	0.562	0.381	3.14e-06	5.50361
RUSF1	6.74e-26	0.111643	0.332	0.151	2.08e-21	20.6823
SSR1	1.34e-09	0.110424	0.647	0.466	4.13e-05	4.38394
SDF4	6.92e-12	0.107934	0.58	0.399	2.13e-07	6.67096
ENSG00000218175	3.8e-17	0.107316	0.417	0.236	1.17e-12	11.9316
CAMLG	3.21e-16	0.100058	0.432	0.251	9.89e-12	11.0047
GARS1	1.39e-17	0.0920632	0.397	0.216	4.3e-13	12.3669
RNPEP	2.03e-13	0.0718584	0.521	0.34	6.27e-09	8.20253
CLN8	1.38e-12	0.0616013	0.486	0.305	4.26e-08	7.37082
ZFAND6	9.16e-12	0.0334216	0.496	0.315	2.83e-07	6.54887
PLXDC2	3.41e-16	0.313864	0.709	0.529	1.05e-11	10.9786
SPOCD1	3.41e-75	0.277943	0.196	0.016	1.05e-70	69.9777
SNX3	7.23e-16	0.269337	0.755	0.575	2.23e-11	10.6516
TMSB4XP8	5e-31	0.235377	0.301	0.121	1.54e-26	25.8123
ASAP1	1.91e-16	0.232285	0.591	0.411	5.89e-12	11.2298
SLC43A3	4.13e-13	0.215855	0.612	0.432	1.27e-08	7.89499
SEPTIN7	8.55e-11	0.200291	0.669	0.489	2.64e-06	5.5791
IBTK	3.37e-22	0.184166	0.362	0.182	1.04e-17	16.9829
LIMK1	1.66e-22	0.169637	0.362	0.182	5.11e-18	17.2916
HM13	5.67e-13	0.147097	0.562	0.382	1.75e-08	7.75728
LRRC58	3.98e-19	0.125474	0.389	0.209	1.23e-14	13.9111
CARS2	1.89e-33	0.108711	0.282	0.102	5.83e-29	28.2344
PCNP	2.83e-14	0.107634	0.469	0.289	8.72e-10	9.05945
RPL6P27	8.34e-08	0.0780122	0.673	0.493	0.00257159	2.5898
KCNN4	6.88e-25	0.0714961	0.322	0.142	2.12e-20	19.6731
PUM1	8.31e-11	0.0655703	0.523	0.343	2.56e-06	5.59158
PPP2R1A	5.86e-17	0.0623869	0.403	0.223	1.81e-12	11.7432
SLC39A8	3.5e-20	0.0603479	0.385	0.205	1.08e-15	14.9665
KHSRP	1.28e-08	0.0421352	0.61	0.43	0.000394977	3.40343
IGHG3	3.71e-22	0.0245628	0.351	0.171	1.15e-17	16.9411
LDHA	1.56e-88	0.996632	0.865	0.686	4.8e-84	83.3188
REEP3	1.27e-25	0.266561	0.336	0.157	3.92e-21	20.4065
DLAT	1.42e-39	0.254116	0.261	0.082	4.38e-35	34.3585
COA4	1.51e-28	0.195981	0.316	0.137	4.65e-24	23.3327
MRPL11	4.96e-33	0.17421	0.281	0.102	1.53e-28	27.8156
TCF7L2	5.62e-24	0.170974	0.345	0.166	1.73e-19	18.7609
MYO1C	6.12e-28	0.15223	0.315	0.136	1.89e-23	22.7245
GBE1	1.79e-34	0.148829	0.272	0.093	5.53e-30	29.2575
CUL2	6.67e-32	0.137448	0.285	0.106	2.06e-27	26.6865
VAMP3	1.34e-12	0.135396	0.516	0.337	4.12e-08	7.38483
UBE3A	1.74e-11	0.126478	0.536	0.357	5.36e-07	6.27062
DPP3	9.16e-33	0.125017	0.284	0.105	2.82e-28	27.5491
FUCA2	2.19e-14	0.124069	0.458	0.279	6.74e-10	9.17115
RBBP4	1.36e-17	0.0498836	0.394	0.215	4.2e-13	12.3763
CLPTM1L	1.69e-13	0.036526	0.47	0.291	5.22e-09	8.28225
LHFPL2	8.9e-07	-0.0932258	0.586	0.407	0.0274602	1.5613
SLC25A5	3.33e-37	0.505551	0.777	0.599	1.03e-32	31.9881
HMGN1	2.15e-28	0.408591	0.727	0.549	6.62e-24	23.1792
ALG8	3.66e-29	0.241233	0.309	0.131	1.13e-24	23.9473
GCSH	1.73e-58	0.22948	0.212	0.034	5.34e-54	53.2721
HEXA	7.07e-14	0.209451	0.541	0.363	2.18e-09	8.66123
MFN2	2.35e-21	0.187248	0.362	0.184	7.26e-17	16.1394
OLR1	4.92e-20	0.173973	0.796	0.618	1.52e-15	14.8193
GLUD1	1.39e-14	0.159251	0.639	0.461	4.27e-10	9.3692
SF3A3	4.49e-17	0.142664	0.414	0.236	1.38e-12	11.8587
PUF60	8.24e-13	0.135485	0.484	0.306	2.54e-08	7.59494
RFC1	2.03e-20	0.127542	0.376	0.198	6.26e-16	15.2037
GSS	2.49e-22	0.124527	0.364	0.186	7.69e-18	17.1143
SEC63	1.46e-12	0.11701	0.566	0.388	4.52e-08	7.34533
GLG1	1.47e-12	0.111065	0.524	0.346	4.52e-08	7.34489
SNHG16	2.9e-10	0.110679	0.542	0.364	8.93e-06	5.04918
DCAF11	1.79e-20	0.0962649	0.361	0.183	5.53e-16	15.2571
POLR2A	2.45e-15	0.090408	0.442	0.264	7.56e-11	10.1213
TMEM91	9.79e-49	0.364933	0.229	0.052	3.02e-44	43.5201
SUGCT-AS1	1.65e-71	0.28879	0.194	0.017	5.08e-67	66.2945
PHLDA3	1.81e-79	0.233123	0.186	0.009	5.58e-75	74.2534
PMEPA1	1.58e-30	0.209569	0.298	0.121	4.88e-26	25.3117
USO1	2.17e-19	0.178224	0.387	0.21	6.69e-15	14.1744
AGPS	2.5e-26	0.176203	0.323	0.146	7.71e-22	21.1131
NUBP2	3.47e-24	0.130693	0.326	0.149	1.07e-19	18.9712
RAB4A	1.24e-17	0.122545	0.396	0.219	3.83e-13	12.4164
PTPRA	8.1e-20	0.1175	0.374	0.197	2.5e-15	14.6025
GPAA1	5.89e-16	0.114053	0.427	0.25	1.82e-11	10.741
IQSEC1	6.18e-17	0.108083	0.394	0.217	1.91e-12	11.7199
DDRGK1	4.36e-20	0.106209	0.372	0.195	1.34e-15	14.8714
PRKAR2A	4.46e-15	0.10375	0.428	0.251	1.37e-10	9.86181
TWF2	4.02e-20	0.103721	0.37	0.193	1.24e-15	14.9067
RPN1	2.37e-08	0.0871413	0.631	0.454	0.000731117	3.13601
RAB11FIP1	1.26e-12	0.0662289	0.518	0.341	3.89e-08	7.4104
EIF3F	1.31e-09	0.0106576	0.541	0.364	4.03e-05	4.39441
ATP5PD	2.67e-33	0.503201	0.784	0.608	8.24e-29	28.0838
SRP14	4.69e-33	0.429383	0.818	0.642	1.45e-28	27.8396
CD164	1.87e-18	0.352858	0.771	0.595	5.78e-14	13.2382
DHFR	1.9e-46	0.288663	0.235	0.059	5.85e-42	41.233
PSME3	8.73e-13	0.20552	0.499	0.323	2.69e-08	7.57008
CTSO	4.71e-18	0.193594	0.398	0.222	1.45e-13	12.8383
PRDX6	1.41e-10	0.186609	0.618	0.442	4.36e-06	5.36089
C8orf82	8.46e-30	0.169648	0.296	0.12	2.61e-25	24.5835
TRPV2	5.33e-19	0.169203	0.406	0.23	1.64e-14	13.7845
GALNT7	5.67e-29	0.168932	0.299	0.123	1.75e-24	23.7575
LYPLA1	9e-19	0.152905	0.392	0.216	2.78e-14	13.5566
IER3IP1	1e-28	0.147007	0.296	0.12	3.09e-24	23.5095
RPF1	1.59e-23	0.140243	0.34	0.164	4.9e-19	18.3096
DPM1	3.9e-19	0.11655	0.368	0.192	1.2e-14	13.9195
UBE2G2	1.52e-14	0.115789	0.489	0.313	4.69e-10	9.32904
CD46	1.19e-13	0.112355	0.478	0.302	3.66e-09	8.43619
EEF1B2P3	3.69e-17	0.0932138	0.407	0.231	1.14e-12	11.9441
TMX1	3.13e-12	0.0925143	0.496	0.32	9.64e-08	7.01584
FPGS	1.54e-17	0.0855039	0.386	0.21	4.73e-13	12.3247
ENSG00000244245	6.38e-18	0.0824198	0.38	0.204	1.97e-13	12.7062
GPRIN3	1.12e-14	0.0684159	0.426	0.25	3.44e-10	9.46362
PSENEN	3.55e-10	0.0621046	0.493	0.317	1.09e-05	4.96127
APMAP	6.24e-08	0.059889	0.658	0.482	0.00192497	2.71558
IRAK1	3.83e-11	0.0554333	0.543	0.367	1.18e-06	5.9275
GGNBP2	7.79e-11	0.0492691	0.554	0.378	2.4e-06	5.61957
MRPL18	2.56e-09	0.0224222	0.522	0.346	7.89e-05	4.10305
NRP2	2.19e-10	0.006613	0.489	0.313	6.74e-06	5.17106
RNASE1	0.223956	-1.50241	0.664	0.488	1	0
LINC02244	4.01e-75	0.702684	0.189	0.014	1.24e-70	69.9076
TMEM134	8.56e-32	0.234705	0.286	0.111	2.64e-27	26.5786
ATP2A2	9.89e-13	0.229316	0.679	0.504	3.05e-08	7.51593
PON2	1.21e-33	0.195279	0.274	0.099	3.74e-29	28.4269
MRPL36	4.49e-47	0.172601	0.228	0.053	1.38e-42	41.8591
OPTN	5.75e-23	0.168988	0.348	0.173	1.77e-18	17.7515
GSTK1	2.64e-10	0.155362	0.674	0.499	8.14e-06	5.08929
SYNCRIP	9.49e-15	0.151023	0.49	0.315	2.93e-10	9.53373
TBC1D1	2.56e-19	0.150068	0.382	0.207	7.91e-15	14.102
NDUFA9	1.61e-30	0.135637	0.284	0.109	4.97e-26	25.3035
TFEC	2.22e-11	0.120437	0.575	0.4	6.85e-07	6.16416
TSR3	2.42e-20	0.0896329	0.358	0.183	7.45e-16	15.1278
PPP6C	5.44e-11	0.0689962	0.476	0.301	1.68e-06	5.7755
AIP	9.37e-18	0.0651519	0.39	0.215	2.89e-13	12.5394
RABL6	6.07e-20	0.0478253	0.353	0.178	1.87e-15	14.7279
SLC44A2	4.46e-40	0.349636	0.251	0.077	1.37e-35	34.862
ITGAE	2.44e-39	0.313481	0.25	0.076	7.52e-35	34.124
GABARAPL2	8.02e-12	0.201291	0.542	0.368	2.47e-07	6.60656
LONP1	1.38e-39	0.186152	0.247	0.073	4.26e-35	34.3707
MEA1	9.56e-24	0.185235	0.334	0.16	2.95e-19	18.5307
FAM234A	1.48e-31	0.181233	0.28	0.106	4.56e-27	26.341
INTS10	3.92e-30	0.168186	0.285	0.111	1.21e-25	24.918
EIF4G1	2.61e-14	0.162228	0.502	0.328	8.06e-10	9.09349
CIAO2B	4.23e-15	0.157402	0.412	0.238	1.3e-10	9.88505
FDPS	8.43e-26	0.148645	0.311	0.137	2.6e-21	20.5849
CBWD1	1.56e-29	0.140975	0.286	0.112	4.8e-25	24.319
GTPBP4	2.85e-22	0.137422	0.34	0.166	8.79e-18	17.0558
SAR1A	1.11e-10	0.128435	0.616	0.442	3.43e-06	5.46522
RECQL	6.07e-21	0.124354	0.358	0.184	1.87e-16	15.7275
AP2B1	1.12e-14	0.108224	0.418	0.244	3.44e-10	9.46323
BTBD1	5.52e-16	0.0922698	0.396	0.222	1.7e-11	10.7694
PAFAH1B2	7.94e-12	0.0865864	0.494	0.32	2.45e-07	6.61108
SND1	2.06e-10	0.0858354	0.541	0.367	6.36e-06	5.19639
SREK1IP1	3.21e-21	0.0838678	0.337	0.163	9.9e-17	16.0045
CHD4	7.47e-15	0.0778112	0.424	0.25	2.3e-10	9.63734
IK	1.8e-09	0.0623278	0.505	0.331	5.56e-05	4.25493
ACAA1	1.86e-16	0.061977	0.396	0.222	5.75e-12	11.2406
OGDH	1.93e-13	0.0603129	0.46	0.286	5.95e-09	8.22542
ENSG00000226532	2.73e-11	0.0545126	0.495	0.321	8.42e-07	6.07466
RPL23AP42	1.14e-10	0.0443863	0.475	0.301	3.5e-06	5.45565
PSMB7	2.88e-09	0.0210142	0.53	0.356	8.87e-05	4.05215
RXRA	1.14e-07	0.00714085	0.613	0.439	0.00351401	2.4542
RTN3	9.33e-23	0.347291	0.763	0.59	2.88e-18	17.541
VWA5A	2.2e-41	0.290337	0.242	0.069	6.8e-37	36.1676
CCNG1	5.49e-27	0.182257	0.305	0.132	1.69e-22	21.7712
HBA1	7.58e-27	0.179802	0.31	0.137	2.34e-22	21.6315
PMPCB	8.63e-26	0.141	0.303	0.13	2.66e-21	20.5747
TOPORS	7.41e-22	0.139343	0.346	0.173	2.29e-17	16.641
LSM5	5.99e-19	0.133983	0.377	0.204	1.85e-14	13.7335
SMC3	2.18e-20	0.126997	0.357	0.184	6.72e-16	15.1724
TRAPPC12	9.02e-26	0.111128	0.308	0.135	2.78e-21	20.5555
TMEM192	9.74e-19	0.102619	0.369	0.196	3e-14	13.5226
ZC3H15	2.29e-09	0.0926825	0.573	0.4	7.06e-05	4.15124
IPO7	8.5e-10	0.0924249	0.594	0.421	2.62e-05	4.58159
OIP5-AS1	1.2e-23	0.0828319	0.325	0.152	3.71e-19	18.4303
NAF1	3.32e-19	0.0735917	0.371	0.198	1.02e-14	13.9895
TSG101	1.27e-12	0.0709481	0.449	0.276	3.92e-08	7.40644
TXNIP	1.34e-10	0.0426055	0.78	0.607	4.12e-06	5.38542
PSMD4	8.8e-08	0.0392285	0.595	0.422	0.00271276	2.56659
ENSG00000244313	8.58e-09	0.0349707	0.496	0.323	0.000264523	3.57754
ANXA4	9.51e-12	0.0193989	0.461	0.288	2.93e-07	6.53291
DPP4	9.49e-74	0.374352	0.184	0.012	2.93e-69	68.5336
C1orf43	5.36e-14	0.190501	0.705	0.533	1.65e-09	8.78205
DPY30	8.67e-19	0.183865	0.371	0.199	2.67e-14	13.5727
ZDHHC9	3.14e-43	0.172352	0.233	0.061	9.7e-39	38.0134
PDCD6IP	2.04e-10	0.145315	0.6	0.428	6.29e-06	5.20137
TEX2	7.47e-41	0.13784	0.237	0.065	2.3e-36	35.6377
TBC1D5	1.92e-16	0.124717	0.403	0.231	5.91e-12	11.2286
DERL1	3.25e-14	0.11284	0.447	0.275	1e-09	8.99864
MTHFD2	1.91e-11	0.110283	0.521	0.349	5.89e-07	6.22953
CDC40	2.01e-23	0.10595	0.319	0.147	6.21e-19	18.2072
UBE2K	2.17e-10	0.104985	0.534	0.362	6.68e-06	5.17513
SUN2	3.48e-10	0.0868022	0.582	0.41	1.07e-05	4.96968
CCNDBP1	3.9e-16	0.0665356	0.398	0.226	1.2e-11	10.9197
SLC38A2	3.43e-09	0.0517813	0.603	0.431	0.000105711	3.97588
STRAP	4.42e-16	0.0491327	0.379	0.207	1.36e-11	10.8655
RPS23P8	6.13e-08	0.0359932	0.657	0.485	0.00189164	2.72316
NRIP3	6.34e-19	-0.0863844	0.342	0.17	1.96e-14	13.7086
MAN1A1	8.42e-11	-0.258947	0.449	0.277	2.6e-06	5.58572
RPLP0	3.3e-66	0.690609	0.862	0.691	1.02e-61	60.9919
COX6B1	1.92e-46	0.575561	0.819	0.648	5.91e-42	41.2283
LGALS9	3.33e-29	0.375385	0.825	0.654	1.03e-24	23.9882
CTTN	1.17e-64	0.300728	0.192	0.021	3.59e-60	59.4443
METTL1	9.71e-43	0.190478	0.232	0.061	3e-38	37.5235
JPT2	1.47e-42	0.1863	0.233	0.062	4.55e-38	37.3423
PCYOX1	5.98e-30	0.17479	0.286	0.115	1.84e-25	24.7345
PINK1	6.49e-23	0.174774	0.33	0.159	2e-18	17.6989
ADPRS	1.83e-30	0.165476	0.274	0.103	5.65e-26	25.2478
TTLL12	4.3e-38	0.156284	0.245	0.074	1.33e-33	32.8774
PPP2R5A	3.94e-23	0.132375	0.325	0.154	1.21e-18	17.9157
DNAJC19	3.52e-28	0.121311	0.287	0.116	1.09e-23	22.9645
ENY2	3.3e-10	0.116554	0.646	0.475	1.02e-05	4.99283
MFF	5.9e-19	0.112701	0.367	0.196	1.82e-14	13.7397
ASB8	1.02e-22	0.11198	0.331	0.16	3.15e-18	17.5013
NRAS	9.78e-14	0.102994	0.427	0.256	3.01e-09	8.52078
CHMP3	3.52e-11	0.102984	0.552	0.381	1.08e-06	5.96494
KDSR	9.21e-16	0.0856834	0.4	0.229	2.84e-11	10.5465
MFSD10	6.99e-21	0.0792585	0.339	0.168	2.15e-16	15.6667
AIMP1	5.3e-15	0.0752431	0.422	0.251	1.63e-10	9.78695
LSM12	6.56e-20	0.0687725	0.341	0.17	2.02e-15	14.6941
RAB18	6.16e-13	0.0669313	0.438	0.267	1.9e-08	7.721
ENSG00000253982	1.3e-16	0.0659795	0.381	0.21	4.02e-12	11.3956
ENSG00000225200	1.17e-09	0.0307476	0.478	0.307	3.62e-05	4.44105
GGA2	7.51e-13	0.0290378	0.442	0.271	2.32e-08	7.63542
ANAPC5	4.09e-14	-0.0187467	0.41	0.239	1.26e-09	8.89878
MAP3K20	4.18e-17	-0.0404733	0.358	0.187	1.29e-12	11.8893
CHCHD2	1.09e-37	0.50892	0.827	0.657	3.36e-33	32.4732
MATK	4.49e-56	0.260297	0.202	0.032	1.38e-51	50.859
MIF	3.69e-66	0.241683	0.19	0.02	1.14e-61	60.9434
RNASEH2C	1.3e-25	0.202475	0.307	0.137	4e-21	20.3976
COMMD3	3.76e-23	0.189596	0.315	0.145	1.16e-18	17.9352
GALNS	2.44e-26	0.187907	0.306	0.136	7.53e-22	21.1234
QDPR	5.47e-26	0.175635	0.305	0.135	1.69e-21	20.7727
ARRDC4	5.34e-25	0.17363	0.307	0.137	1.65e-20	19.7832
CLPX	1.18e-31	0.167906	0.269	0.099	3.65e-27	26.4372
RAP1GDS1	4.9e-26	0.165334	0.302	0.132	1.51e-21	20.821
ALG5	8.19e-22	0.139071	0.331	0.161	2.53e-17	16.5974
CLMN	2.87e-28	0.134366	0.287	0.117	8.85e-24	23.0532
YIPF5	8.68e-18	0.13315	0.382	0.212	2.68e-13	12.5725
PMPCA	1.58e-36	0.13257	0.247	0.077	4.87e-32	31.3122
WASHC3	4.95e-25	0.132357	0.299	0.129	1.53e-20	19.8165
EXOSC9	1.49e-24	0.129413	0.311	0.141	4.58e-20	19.3388
ZFR	1.83e-14	0.101167	0.396	0.226	5.63e-10	9.24944
SNX2	3.3e-08	0.0892685	0.596	0.426	0.00101751	2.99246
PSMD3	3.2e-21	0.0835329	0.324	0.154	9.87e-17	16.0056
COPS6	1.87e-12	0.0511104	0.451	0.281	5.77e-08	7.23904
IL17RA	5.69e-12	0.00856984	0.452	0.282	1.76e-07	6.75561
CD68	1.01e-07	-0.0463187	0.525	0.355	0.00310693	2.50767
RPSA	1.06e-56	0.675683	0.81	0.641	3.26e-52	51.4865
POMP	6.34e-32	0.465684	0.827	0.658	1.95e-27	26.7089
MIS18BP1	7.3e-21	0.172715	0.338	0.169	2.25e-16	15.6478
RNF13	6.22e-09	0.165773	0.684	0.515	0.00019194	3.71683
EBAG9	2.28e-27	0.160272	0.287	0.118	7.02e-23	22.1534
COMT	2.08e-09	0.159524	0.712	0.543	6.43e-05	4.192
GLRX	6.88e-13	0.158041	0.492	0.323	2.12e-08	7.67316
OSBPL9	2.14e-21	0.151706	0.328	0.159	6.6e-17	16.1803
FBXL3	7.53e-18	0.147856	0.371	0.202	2.32e-13	12.6342
ADI1	1.11e-13	0.145159	0.427	0.258	3.43e-09	8.46529
GALC	9.24e-16	0.144081	0.42	0.251	2.85e-11	10.5455
PPP1R7	4.35e-21	0.142781	0.331	0.162	1.34e-16	15.8727
AGPAT4	3.78e-20	0.128568	0.343	0.174	1.16e-15	14.9338
HTATSF1	5.13e-18	0.128437	0.373	0.204	1.58e-13	12.8012
RSU1	8.43e-12	0.127171	0.47	0.301	2.6e-07	6.58518
MRPL24	2.65e-34	0.124141	0.254	0.085	8.16e-30	29.0884
NFE2L1	1.07e-12	0.106072	0.432	0.263	3.29e-08	7.48227
RABGGTA	3.22e-25	0.103716	0.299	0.13	9.93e-21	20.0031
C16orf70	1.53e-29	0.0964596	0.276	0.107	4.72e-25	24.3258
TRAF3	1.65e-14	0.0928028	0.392	0.223	5.08e-10	9.29425
RPS27AP16	9.49e-08	0.0889997	0.663	0.494	0.00292524	2.53384
ENG	9.01e-13	0.0860765	0.452	0.283	2.78e-08	7.55642
NT5C	1.77e-19	0.0602866	0.345	0.176	5.46e-15	14.2632
CCAR1	9.51e-10	0.0490435	0.519	0.35	2.93e-05	4.53259
NEK6	3.43e-16	0.206654	0.439	0.271	1.06e-11	10.9754
SEPTIN10	3.21e-31	0.156673	0.265	0.097	9.89e-27	26.0047
SRP19	2.11e-15	0.144098	0.405	0.237	6.51e-11	10.1867
SUMO3	4.78e-09	0.136739	0.705	0.537	0.000147266	3.8319
TIAM1	3.08e-21	0.130479	0.322	0.154	9.48e-17	16.023
DHX9	1.01e-13	0.115286	0.447	0.279	3.13e-09	8.50477
RPSAP58	5.11e-26	0.113588	0.288	0.12	1.58e-21	20.8023
COMTD1	1.97e-37	0.109184	0.238	0.07	6.08e-33	32.2159
SIL1	5.25e-22	0.10269	0.322	0.154	1.62e-17	16.7911
EBLN3P	1.46e-18	0.0949909	0.346	0.178	4.49e-14	13.348
VAC14	5.84e-19	0.0757689	0.352	0.184	1.8e-14	13.7447
FBXO9	9.89e-19	0.050424	0.345	0.177	3.05e-14	13.5159
PRCP	1.78e-08	0.0476513	0.556	0.388	0.000549478	3.26005
USP14	8.31e-13	0.0392151	0.425	0.257	2.56e-08	7.59114
GIT2	2.7e-11	0.0389675	0.448	0.28	8.34e-07	6.07878
RPL22	3.93e-06	-0.011994	0.658	0.49	0.121237	0.916366
HSPB1	6.32e-08	-0.186752	0.783	0.615	0.00195022	2.70992
RAC2	3.31e-30	0.719044	0.689	0.522	1.02e-25	24.9906
NCK2	3.12e-32	0.284481	0.261	0.094	9.63e-28	27.0162
VAPA	2.24e-18	0.25132	0.717	0.55	6.92e-14	13.1601
AK4	5.83e-40	0.246939	0.23	0.063	1.8e-35	34.7455
PCCB	2.24e-40	0.187113	0.23	0.063	6.91e-36	35.1603
HIPK2	9.02e-21	0.163179	0.328	0.161	2.78e-16	15.5557
MRPL32	9.26e-25	0.158145	0.304	0.137	2.85e-20	19.5445
SCOC	7.89e-29	0.139891	0.275	0.108	2.43e-24	23.6137
NAA20	2.3e-18	0.122617	0.366	0.199	7.09e-14	13.1496
CRYBG1	4.99e-16	0.122081	0.383	0.216	1.54e-11	10.8125
ST14	7.99e-25	0.120742	0.301	0.134	2.46e-20	19.6087
ENSG00000227081	3.57e-08	0.0946933	0.515	0.348	0.00110235	2.95768
PAIP1	1.63e-21	0.0942823	0.319	0.152	5.03e-17	16.2981
TMEM214	4.63e-19	0.0832138	0.347	0.18	1.43e-14	13.8458
CCND3	4.42e-16	0.0690189	0.391	0.224	1.36e-11	10.8657
YIPF3	1.68e-12	0.0612228	0.433	0.266	5.19e-08	7.28488
NDUFAF3	2.3e-14	0.0599949	0.396	0.229	7.09e-10	9.14937
ENSG00000244398	1.23e-07	0.0578669	0.681	0.514	0.00377854	2.42268
HSPA9	2.59e-07	0.0547741	0.678	0.511	0.00798042	2.09797
RPL26	6.04e-09	0.0483878	0.7	0.533	0.000186362	3.72964
ENSG00000218426	1.88e-07	0.0442889	0.647	0.48	0.00581099	2.23575
C9orf78	2.29e-08	0.0328321	0.54	0.373	0.000705888	3.15126
KCMF1	1.97e-10	0.0265661	0.461	0.294	6.07e-06	5.21686
EIF4G3	3.43e-12	0.0104697	0.435	0.268	1.06e-07	6.97504
PPDPF	2.59e-06	-0.0781715	0.569	0.402	0.0800046	1.09688
CYBA	3.94e-15	0.223566	0.637	0.471	1.21e-10	9.91574
PDCD10	4.55e-16	0.222659	0.416	0.25	1.4e-11	10.8525
MRPL17	1.54e-45	0.207356	0.216	0.05	4.74e-41	40.3238
GTF2A2	2.29e-16	0.173461	0.38	0.214	7.07e-12	11.1504
CUL4A	4.3e-19	0.144442	0.343	0.177	1.33e-14	13.8772
ENSG00000240376	1.98e-29	0.126322	0.264	0.098	6.12e-25	24.2136
EIF3J	6.8e-12	0.112527	0.484	0.318	2.1e-07	6.67818
CCZ1	1.9e-16	0.093007	0.366	0.2	5.85e-12	11.2331
TPD52L2	3.64e-08	0.0826219	0.577	0.411	0.0011215	2.9502
CEBPA	5.91e-15	0.0815308	0.392	0.226	1.82e-10	9.73932
DCTN6	1.68e-21	0.0777765	0.317	0.151	5.18e-17	16.2856
ACVR1B	1.2e-29	0.0737833	0.267	0.101	3.71e-25	24.4305
WDR82	1.68e-10	0.0581406	0.481	0.315	5.17e-06	5.28619
CHST11	1.92e-08	0.0573271	0.534	0.368	0.000592824	3.22707
TRAPPC1	2.98e-10	0.0339257	0.473	0.307	9.2e-06	5.03621
CTDSP2	1.1e-08	0.031248	0.51	0.344	0.000339646	3.46897
IGF2R	2.54e-10	0.0279748	0.497	0.331	7.85e-06	5.10531
DDAH2	1.61e-09	-0.00270278	0.499	0.333	4.96e-05	4.30487
TXNRD1	3.5e-14	-0.00595847	0.393	0.227	1.08e-09	8.96677
ZFP36L2	5.14e-07	-0.0559838	0.704	0.538	0.0158536	1.79987
COX6C	1.55e-83	0.805063	0.889	0.724	4.78e-79	78.3206
TIMM21	1.25e-35	0.204947	0.242	0.077	3.85e-31	30.4141
SELENOT	1.03e-09	0.16803	0.714	0.549	3.19e-05	4.49626
NLN	2.91e-22	0.161397	0.318	0.153	8.97e-18	17.0471
RPS19BP1	6.39e-23	0.160328	0.313	0.148	1.97e-18	17.7056
ME1	6.66e-21	0.145112	0.343	0.178	2.05e-16	15.6874
IPO5	6.95e-24	0.141841	0.3	0.135	2.14e-19	18.6692
ZBTB1	2.34e-16	0.138893	0.381	0.216	7.22e-12	11.1414
PMVK	2.58e-22	0.12433	0.318	0.153	7.95e-18	17.0997
POLE3	4.51e-14	0.115512	0.414	0.249	1.39e-09	8.85705
SRP9	8.64e-15	0.104148	0.381	0.216	2.66e-10	9.57459
G3BP2	3.03e-13	0.102967	0.41	0.245	9.34e-09	8.02985
TIMMDC1	2.48e-20	0.0995617	0.321	0.156	7.65e-16	15.1164
RAB7B	3.1e-25	0.0984452	0.288	0.123	9.57e-21	20.019
UFD1	6.16e-14	0.0846734	0.408	0.243	1.9e-09	8.72152
BRD7	2.93e-16	0.0837211	0.373	0.208	9.02e-12	11.0448
FEZ2	6.81e-09	0.0524392	0.526	0.361	0.000210079	3.67762
RNASEH2B	4.77e-18	0.0362596	0.355	0.19	1.47e-13	12.832
PDCD4	9.52e-12	0.0238104	0.446	0.281	2.93e-07	6.53244
SMIM3	1.64e-07	0.0131962	0.599	0.434	0.00505535	2.29625
RPL14P1	1.36e-09	0.000248438	0.465	0.3	4.19e-05	4.37787
PHC2	1.82e-12	-0.0108879	0.406	0.241	5.62e-08	7.25061
SF3B2	9.78e-08	-0.0464683	0.525	0.36	0.00301581	2.5206
GREM1	2e-72	0.740997	0.174	0.01	6.18e-68	67.209
TIMP2	2.21e-36	0.481577	0.862	0.698	6.81e-32	31.1668
PDIA6	2.83e-16	0.289964	0.678	0.514	8.72e-12	11.0597
MYO1D	3.19e-57	0.255406	0.192	0.028	9.84e-53	52.007
ATP9B	1.27e-34	0.207218	0.244	0.08	3.91e-30	29.4074
ST13	3.34e-13	0.18928	0.741	0.577	1.03e-08	7.98777
MTHFD1L	2.47e-37	0.18498	0.233	0.069	7.62e-33	32.1183
NUDT1	2.82e-25	0.178653	0.29	0.126	8.71e-21	20.0602
NPM3	1.42e-34	0.15514	0.241	0.077	4.37e-30	29.36
MTIF2	1.13e-22	0.148478	0.31	0.146	3.47e-18	17.4593
SLC35F6	7.32e-25	0.12896	0.288	0.124	2.26e-20	19.6467
WSB2	5.03e-16	0.118868	0.362	0.198	1.55e-11	10.8098
H2AZ2	3.02e-09	0.115465	0.643	0.479	9.3e-05	4.03141
DDA1	1.62e-19	0.10605	0.321	0.157	4.98e-15	14.3026
CTNNA1	4.4e-08	0.100502	0.591	0.427	0.00135725	2.86734
BUD23	3.56e-18	0.0904678	0.34	0.176	1.1e-13	12.9598
MRPS5	8.64e-20	0.0736623	0.329	0.165	2.66e-15	14.5743
FLVCR2	5.12e-12	0.0640665	0.428	0.264	1.58e-07	6.80193
LSM8	8.81e-14	0.0632944	0.402	0.238	2.72e-09	8.56574
MAPK1	1.34e-09	0.0516917	0.528	0.364	4.14e-05	4.38346
CPNE1	2.58e-13	0.0403717	0.403	0.239	7.95e-09	8.09946
FXYD5	1.05e-06	0.0397576	0.692	0.528	0.0323858	1.48964
LMBRD1	2.39e-07	-0.000388534	0.513	0.349	0.00735761	2.13326
TMEM87A	6.43e-10	-0.00156601	0.453	0.289	1.98e-05	4.70292
FAM168B	1.87e-16	-0.0151322	0.343	0.179	5.76e-12	11.2393
H4C3	3.44e-33	0.351014	0.252	0.089	1.06e-28	27.9741
PPIC	2.12e-47	0.235341	0.206	0.043	6.53e-43	42.185
CDH1	7.62e-31	0.217648	0.263	0.1	2.35e-26	25.6292
ADAM12	1.04e-64	0.215826	0.18	0.017	3.2e-60	59.4952
TMA7	2.09e-10	0.18107	0.674	0.511	6.45e-06	5.19038
ASB1	7.82e-40	0.17944	0.222	0.059	2.41e-35	34.6178
TMED1	2.76e-35	0.164665	0.237	0.074	8.52e-31	30.0694
HIGD1A	5.13e-23	0.147791	0.298	0.135	1.58e-18	17.8007
GFM1	9.42e-24	0.147371	0.297	0.134	2.9e-19	18.5371
PSMD7	1.29e-11	0.146848	0.612	0.449	3.97e-07	6.40086
IGBP1	2.39e-15	0.128582	0.374	0.211	7.37e-11	10.1327
YTHDF2	4.56e-15	0.12439	0.386	0.223	1.41e-10	9.85232
SNHG3	7.82e-17	0.114166	0.365	0.202	2.41e-12	11.618
EIF3I	5.28e-10	0.111404	0.648	0.485	1.63e-05	4.78815
SNX1	2e-09	0.0889557	0.489	0.326	6.16e-05	4.2103
SLC25A25	9.97e-21	0.084615	0.319	0.156	3.07e-16	15.5124
HSD17B10	3.03e-17	0.0718274	0.346	0.183	9.34e-13	12.0295
UBE2Q1	1.1e-07	0.0626731	0.531	0.368	0.0033806	2.47101
SLC25A39	3.84e-09	0.0386386	0.496	0.333	0.000118314	3.92697
LINC00963	1.05e-13	0.0370127	0.404	0.241	3.24e-09	8.4901
MT2A	9.84e-09	0.0212161	0.626	0.463	0.000303406	3.51798
BBX	1.63e-11	0.012831	0.428	0.265	5.01e-07	6.29991
MAP3K2	1.41e-09	0.00994986	0.583	0.42	4.35e-05	4.36136
CNIH3	1.1e-74	0.25352	0.169	0.007	3.4e-70	69.4689
SAP18	3.5e-17	0.23572	0.74	0.578	1.08e-12	11.9672
HAT1	1.86e-17	0.183696	0.376	0.214	5.72e-13	12.2423
SUPT16H	3.77e-22	0.179705	0.316	0.154	1.16e-17	16.9346
SLC25A26	9.47e-33	0.176764	0.245	0.083	2.92e-28	27.5344
PRRC1	5.36e-26	0.174038	0.28	0.118	1.65e-21	20.7819
EIF1AY	6.29e-23	0.169251	0.305	0.143	1.94e-18	17.7125
ATL3	9.16e-20	0.137612	0.332	0.17	2.82e-15	14.549
SARS1	2.99e-15	0.13712	0.387	0.225	9.21e-11	10.0359
RAB2A	1.84e-10	0.13615	0.64	0.478	5.66e-06	5.24726
ANAPC7	1.15e-32	0.133282	0.243	0.081	3.56e-28	27.4491
GTF3C2	9.32e-25	0.130708	0.283	0.121	2.87e-20	19.5415
MAN1B1	1.61e-28	0.117935	0.264	0.102	4.98e-24	23.303
UBE2V2	5.96e-19	0.115132	0.334	0.172	1.84e-14	13.7359
BLCAP	1.48e-24	0.107314	0.287	0.125	4.57e-20	19.3399
TXN	9.99e-18	0.106944	0.866	0.704	3.08e-13	12.5115
LMAN2	3.54e-09	0.0987069	0.586	0.424	0.000109281	3.96145
WBP11	4.36e-08	0.0791915	0.554	0.392	0.00134312	2.87189
RHEB	3.41e-09	0.0746421	0.515	0.353	0.0001051	3.9784
KDELR2	2.07e-09	0.0726997	0.522	0.36	6.39e-05	4.19427
PCMT1	4.1e-10	0.0725544	0.456	0.294	1.26e-05	4.898
SYPL1	3e-12	0.0519652	0.408	0.246	9.25e-08	7.03373
COPA	1.07e-06	0.0495592	0.665	0.503	0.0331497	1.47952
SNW1	7.47e-09	0.040992	0.471	0.309	0.000230313	3.63768
KLF7	3.58e-16	0.0227332	0.355	0.193	1.1e-11	10.9571
PAFAH1B1	1.24e-06	0.021718	0.577	0.415	0.0383304	1.41646
NUMA1	7.92e-14	-0.00891195	0.377	0.215	2.44e-09	8.61235
ENSG00000241494	1.04e-07	-0.0606167	0.489	0.327	0.00319523	2.4955
PHLDA1	4.1e-07	-0.299446	0.587	0.425	0.0126492	1.89794
CALM2	5.74e-41	0.518879	0.841	0.68	1.77e-36	35.7521
MT1F	1.54e-29	0.216998	0.258	0.097	4.74e-25	24.324
XPNPEP1	6.18e-19	0.17615	0.336	0.175	1.91e-14	13.7197
OGFOD1	5.93e-29	0.140333	0.262	0.101	1.83e-24	23.7377
HBP1	3.45e-11	0.130139	0.611	0.45	1.06e-06	5.97298
MRPS10	3.9e-21	0.126414	0.314	0.153	1.2e-16	15.9202
CDC16	4.7e-18	0.122783	0.328	0.167	1.45e-13	12.8393
MRFAP1	1.01e-06	0.122532	0.651	0.49	0.0312398	1.50529
TUBB4B	4.09e-10	0.115376	0.57	0.409	1.26e-05	4.89956
COPS7A	1.08e-15	0.104726	0.359	0.198	3.34e-11	10.4761
MCUB	5.11e-17	0.101376	0.347	0.186	1.58e-12	11.8024
EIF2B2	2.89e-29	0.0975919	0.254	0.093	8.91e-25	24.05
PSMD12	1.07e-15	0.0955457	0.359	0.198	3.29e-11	10.4825
CAB39	8.54e-10	0.0813322	0.497	0.336	2.63e-05	4.57941
MYO9B	1.19e-07	0.0649492	0.576	0.415	0.0036773	2.43447
SMARCC2	1.64e-17	0.0589988	0.343	0.182	5.06e-13	12.2961
SLC16A6	8.49e-24	0.0392668	0.287	0.126	2.62e-19	18.5821
SLU7	5.14e-12	0.0264146	0.41	0.249	1.59e-07	6.79989
SNHG12	7.23e-10	0.00946699	0.471	0.31	2.23e-05	4.65153
TIAL1	7.14e-08	-0.0394605	0.483	0.322	0.00220298	2.65699
PSD3	2.59e-35	0.268778	0.232	0.072	8e-31	30.0968
RPA3	8.1e-25	0.237873	0.288	0.128	2.5e-20	19.6026
NDUFV3	4.45e-19	0.165852	0.329	0.169	1.37e-14	13.8629
GUF1	6.46e-30	0.160213	0.253	0.093	1.99e-25	24.7005
CCDC90B	2.87e-18	0.152426	0.342	0.182	8.84e-14	13.0537
PGRMC1	8.09e-15	0.145914	0.378	0.218	2.49e-10	9.60322
NDUFAF4	1.65e-34	0.135623	0.231	0.071	5.1e-30	29.2925
TBRG4	1.47e-31	0.13434	0.244	0.084	4.53e-27	26.3435
IDH3A	7.22e-24	0.130598	0.283	0.123	2.23e-19	18.6524
GADD45GIP1	7.17e-31	0.123177	0.245	0.085	2.21e-26	25.6557
DNTTIP1	7.01e-21	0.122143	0.31	0.15	2.16e-16	15.6653
DDX1	3.08e-19	0.0987112	0.33	0.17	9.49e-15	14.0229
DNAJC3	2.32e-10	0.0962905	0.511	0.351	7.15e-06	5.14593
STT3B	2.23e-09	0.0892933	0.496	0.336	6.87e-05	4.16292
EEF2K	2.98e-22	0.0817403	0.294	0.134	9.17e-18	17.0374
RIC8A	5.96e-15	0.0641087	0.358	0.198	1.84e-10	9.73552
BNIP2	2.87e-06	0.0607558	0.557	0.397	0.0885139	1.05299
AIDA	1.67e-11	0.0477121	0.422	0.262	5.15e-07	6.28781
RPL15P3	2.05e-09	0.0394018	0.431	0.271	6.33e-05	4.19839
HAVCR2	5.25e-06	0.0258192	0.626	0.466	0.161947	0.790628
SLC25A36	1.38e-15	0.0219476	0.36	0.2	4.24e-11	10.3723
EHD4	3.16e-06	-0.0332543	0.548	0.388	0.0973326	1.01174
RIOK3	9.69e-08	-0.0416215	0.482	0.322	0.00298781	2.52465
TLE3	1.56e-09	-0.0420332	0.431	0.271	4.82e-05	4.31716
HMOX1	6.69e-10	-0.121617	0.697	0.537	2.06e-05	4.68565
ATP6V1F	2.08e-28	0.457792	0.826	0.667	6.4e-24	23.1938
LINC01010	1.03e-56	0.327601	0.185	0.026	3.17e-52	51.4995
DHCR24	2.82e-43	0.248824	0.21	0.051	8.7e-39	38.0606
SMIM26	5.06e-24	0.129779	0.286	0.127	1.56e-19	18.8066
MRPL14	3.42e-24	0.128741	0.278	0.119	1.05e-19	18.9774
ILVBL	3.53e-30	0.126505	0.248	0.089	1.09e-25	24.9625
PDCL3	4.3e-18	0.0995196	0.332	0.173	1.32e-13	12.8779
RAE1	1.46e-23	0.0930845	0.277	0.118	4.5e-19	18.3466
NSFL1C	6.18e-14	0.0582929	0.373	0.214	1.91e-09	8.71969
CCDC47	3.61e-08	0.0537224	0.502	0.343	0.00111354	2.9533
SFT2D1	6.98e-07	0.0518154	0.55	0.391	0.0215132	1.6673
SGK1	2.06e-14	0.0462222	0.815	0.656	6.34e-10	9.19777
DNAJC21	1.42e-12	0.0390039	0.406	0.247	4.38e-08	7.35888
ABI1	2.09e-07	0.0371357	0.54	0.381	0.00643839	2.19122
RALY	6.13e-11	0.0336937	0.419	0.26	1.89e-06	5.72313
EXOSC10	2.69e-18	0.0330503	0.319	0.16	8.28e-14	13.0818
ILK	2.62e-09	0.0313534	0.453	0.294	8.08e-05	4.0926
OSBPL8	5.12e-09	0.0310732	0.56	0.401	0.000157907	3.8016
SNRNP200	1.09e-11	0.0281936	0.411	0.252	3.37e-07	6.472
SFSWAP	2.27e-14	0.0243817	0.362	0.203	6.99e-10	9.15568
ARPP19	1.57e-10	0.0231204	0.43	0.271	4.84e-06	5.31491
OTUB1	4.3e-10	0.0197359	0.426	0.267	1.33e-05	4.87711
BNIP3L	3.25e-08	-0.000471414	0.647	0.488	0.00100225	2.99902
PNP	0.000219541	-0.39328	0.659	0.5	1	0
CCL22	1.42e-53	1.13872	0.188	0.03	4.39e-49	48.3575
RAN	1.2e-42	0.62668	0.821	0.663	3.71e-38	37.4308
TMBIM1	7.38e-11	0.198323	0.741	0.583	2.28e-06	5.64266
IFT122	9.94e-41	0.194325	0.213	0.055	3.07e-36	35.5133
GTF3C1	7.28e-39	0.168665	0.217	0.059	2.24e-34	33.649
RPA2	3.41e-18	0.165446	0.338	0.18	1.05e-13	12.9782
NBDY	1.7e-17	0.149921	0.344	0.186	5.24e-13	12.2807
PTGES3	3.2e-09	0.14123	0.685	0.527	9.88e-05	4.00528
PTGR1	4.51e-39	0.14015	0.216	0.058	1.39e-34	33.857
PDXDC1	1.19e-13	0.13121	0.377	0.219	3.66e-09	8.43684
C20orf27	1.78e-23	0.122427	0.281	0.123	5.5e-19	18.2598
EXOC5	3.76e-19	0.118036	0.319	0.161	1.16e-14	13.9357
HEBP1	6.6e-13	0.112899	0.411	0.253	2.03e-08	7.69149
SLC30A9	1.58e-21	0.111322	0.3	0.142	4.86e-17	16.3131
SF3B3	2.68e-19	0.108225	0.316	0.158	8.26e-15	14.0833
BTK	1.41e-13	0.101533	0.394	0.236	4.36e-09	8.36046
PGRMC2	1.09e-24	0.100083	0.274	0.116	3.36e-20	19.474
BROX	1.31e-19	0.0995724	0.312	0.154	4.02e-15	14.3953
CCNY	1.03e-09	0.0641785	0.457	0.299	3.18e-05	4.49824
SRI	1.56e-09	0.0521005	0.47	0.312	4.81e-05	4.31792
LMNA	2.97e-34	0.454431	0.853	0.696	9.15e-30	29.0385
IGFBP2	1.43e-65	0.383966	0.17	0.013	4.4e-61	60.3567
CA12	4.22e-47	0.379016	0.195	0.038	1.3e-42	41.8852
DNAJC9	8.95e-30	0.278685	0.258	0.101	2.76e-25	24.559
UBL5	1.03e-09	0.218858	0.688	0.531	3.19e-05	4.49602
IRS2	5.74e-12	0.207266	0.547	0.39	1.77e-07	6.75197
DYSF	1.05e-23	0.171423	0.285	0.128	3.23e-19	18.4909
PPA2	1.44e-13	0.155743	0.398	0.241	4.45e-09	8.35177
PTCD3	2.77e-22	0.145362	0.287	0.13	8.53e-18	17.0689
RAB32	2.08e-09	0.135012	0.517	0.36	6.42e-05	4.19263
CCDC43	2.03e-22	0.129005	0.288	0.131	6.27e-18	17.2031
AP5B1	5.83e-18	0.121203	0.327	0.17	1.8e-13	12.7451
NUDT5	1.08e-19	0.114266	0.311	0.154	3.33e-15	14.4776
GMFB	1.38e-16	0.1085	0.347	0.19	4.26e-12	11.3706
MCTS1	2.72e-18	0.0995071	0.322	0.165	8.37e-14	13.0771
DDX41	4.85e-22	0.0971766	0.286	0.129	1.5e-17	16.8253
TMEM245	1.62e-17	0.0819442	0.329	0.172	5e-13	12.3014
ZNF24	1.78e-12	0.0816926	0.399	0.242	5.5e-08	7.25935
CERT1	3.02e-09	0.0814237	0.498	0.341	9.32e-05	4.03073
RNF135	1.17e-16	0.0797047	0.341	0.184	3.61e-12	11.4419
CAPN1	3.41e-08	0.0756759	0.48	0.323	0.0010508	2.97848
SLC39A7	3.12e-14	0.0721043	0.37	0.213	9.63e-10	9.01644
IRF5	5.83e-13	0.0687778	0.379	0.222	1.8e-08	7.74504
SYS1	2.46e-14	0.05941	0.358	0.201	7.59e-10	9.11974
TFG	1.89e-10	0.0575624	0.435	0.278	5.84e-06	5.2334
SMIM12	2.78e-11	0.0483986	0.415	0.258	8.58e-07	6.06653
GOSR1	2.49e-17	0.0261844	0.33	0.173	7.68e-13	12.1147
COLEC12	4.28e-11	-0.222171	0.392	0.235	1.32e-06	5.87934
A2M	0.174413	-0.454647	0.643	0.486	1	0
IL4I1	1.38e-16	0.235038	0.382	0.226	4.26e-12	11.3711
MCFD2	4.61e-19	0.221826	0.322	0.166	1.42e-14	13.8468
KCNMA1	2.24e-19	0.191333	0.323	0.167	6.92e-15	14.1601
CLDN7	3.1e-30	0.17759	0.242	0.086	9.57e-26	25.0192
TOMM70	2.5e-27	0.175093	0.26	0.104	7.71e-23	22.113
MTMR2	2.22e-32	0.166853	0.232	0.076	6.85e-28	27.1643
TNPO3	7.94e-18	0.155867	0.328	0.172	2.45e-13	12.611
URI1	2.08e-20	0.142357	0.301	0.145	6.42e-16	15.1925
MMUT	2.51e-37	0.140839	0.216	0.06	7.75e-33	32.1108
GDI2	2.18e-08	0.126053	0.746	0.59	0.000672649	3.17221
ATP6V1C1	2.97e-10	0.120189	0.476	0.32	9.14e-06	5.03883
TRIM24	2.34e-25	0.115979	0.267	0.111	7.23e-21	20.1411
CISD3	8.22e-25	0.111361	0.271	0.115	2.53e-20	19.5963
TRAM1	4.17e-05	0.0827246	0.676	0.52	1	0
SCFD1	1.24e-15	0.0617315	0.345	0.189	3.84e-11	10.4158
MBTPS1	3.65e-16	0.0552875	0.33	0.174	1.13e-11	10.9486
PDE4DIP	4.25e-09	-0.0166827	0.46	0.304	0.000130958	3.88287
SLC39A13	2.55e-27	0.239865	0.254	0.099	7.86e-23	22.1045
STAC3	1.94e-32	0.237205	0.233	0.078	5.97e-28	27.2238
ARL6IP1	1.45e-08	0.203684	0.75	0.595	0.000445597	3.35106
CAVIN3	1.5e-51	0.19118	0.183	0.028	4.62e-47	46.3353
ZNF395	1.86e-38	0.172768	0.209	0.054	5.72e-34	33.2424
CMC1	7.99e-27	0.170158	0.258	0.103	2.47e-22	21.6081
CHCHD3	5.99e-19	0.160824	0.316	0.161	1.85e-14	13.7339
ARMC10	3.19e-19	0.145203	0.313	0.158	9.82e-15	14.0077
RMDN1	5.61e-25	0.140582	0.267	0.112	1.73e-20	19.7622
EPAS1	1.55e-20	0.136612	0.3	0.145	4.77e-16	15.3215
PRPF40A	1.44e-08	0.119849	0.694	0.539	0.000444743	3.35189
PRPF4	8.47e-19	0.107545	0.313	0.158	2.61e-14	13.5829
SRSF9	8.81e-09	0.105234	0.588	0.433	0.000271802	3.56575
FXR1	1.16e-07	0.0978975	0.511	0.356	0.00359077	2.44481
TMEM147	1.72e-12	0.084057	0.402	0.247	5.3e-08	7.27599
GSPT1	2.18e-10	0.0789598	0.463	0.308	6.74e-06	5.17161
RASA4B	2.06e-19	0.0769784	0.302	0.147	6.35e-15	14.197
XPO1	1.38e-10	0.0721798	0.426	0.271	4.25e-06	5.37172
SZRD1	7.91e-10	0.0245795	0.412	0.257	2.44e-05	4.61258
POLR2E	2.38e-07	0.00270488	0.533	0.378	0.00734912	2.13376
EIF3M	2.56e-11	-0.00227566	0.389	0.234	7.88e-07	6.10349
GADD45A	3.98e-13	-0.00820318	0.395	0.24	1.23e-08	7.91077
RTF2	5.36e-06	-0.0120748	0.534	0.379	0.165188	0.782021
PSMB9	5.14e-06	-0.0163113	0.538	0.383	0.158423	0.800181
RPS26	4.94e-78	0.682112	0.887	0.733	1.52e-73	72.8175
PRXL2B	6.92e-24	0.277028	0.281	0.127	2.13e-19	18.6711
PSMG4	1.37e-41	0.208547	0.2	0.046	4.21e-37	36.3756
KPNA2	9.17e-17	0.161655	0.34	0.186	2.83e-12	11.5483
RPL12P4	7.62e-18	0.154347	0.318	0.164	2.35e-13	12.6288
THAP11	3.8e-25	0.133836	0.262	0.108	1.17e-20	19.9308
SMIM10L1	4.39e-19	0.126767	0.302	0.148	1.35e-14	13.8681
MRPS6	9.11e-16	0.124883	0.342	0.188	2.81e-11	10.5516
PRPS1	4.51e-18	0.10063	0.313	0.159	1.39e-13	12.8568
CNBP	2.68e-09	0.098808	0.722	0.568	8.28e-05	4.08205
DST	5.07e-20	0.0984506	0.302	0.148	1.56e-15	14.8061
DNAJB9	7.42e-11	0.0944016	0.439	0.285	2.29e-06	5.64045
SNAP29	4.36e-11	0.0809925	0.417	0.263	1.34e-06	5.87176
ENSG00000229119	4.25e-22	0.0809077	0.278	0.124	1.31e-17	16.8822
COQ10B	2.74e-11	0.0772721	0.413	0.259	8.46e-07	6.07241
MAPKAPK5-AS1	5.12e-25	0.068693	0.261	0.107	1.58e-20	19.8013
MED8	8.07e-16	0.0498046	0.325	0.171	2.49e-11	10.6039
METTL26	6.93e-16	0.0359344	0.331	0.177	2.14e-11	10.6699
FKBP15	1.46e-07	0.0288813	0.472	0.318	0.00450889	2.34593
ANP32A	6.06e-08	0.0123229	0.592	0.438	0.00186916	2.72835
PEPD	1.38e-07	-4.06e-05	0.495	0.341	0.00426629	2.36995
MBP	6.47e-07	-0.0222812	0.512	0.358	0.0199521	1.70001
MARCHF1	3.11e-06	-0.0394057	0.514	0.36	0.0959915	1.01777
RPS27AP5	4.4e-05	-0.0515671	0.579	0.425	1	0
BAG3	1.25e-08	-0.183106	0.483	0.329	0.000385304	3.4142
HAAO	1.79e-34	0.206011	0.22	0.067	5.52e-30	29.2581
UFSP2	7.64e-26	0.185555	0.254	0.101	2.35e-21	20.6281
PGM2	1.82e-20	0.163681	0.296	0.143	5.61e-16	15.2507
ST6GALNAC4	2.39e-33	0.135967	0.223	0.07	7.36e-29	28.1328
UQCR11	2.94e-16	0.135645	0.329	0.176	9.06e-12	11.0431
RCN2	1.13e-35	0.126375	0.213	0.06	3.49e-31	30.4572
HADH	3.42e-32	0.125189	0.225	0.072	1.05e-27	26.9772
RPS3AP47	6.37e-13	0.120571	0.37	0.217	1.97e-08	7.7066
VPS26B	2.24e-18	0.109467	0.314	0.161	6.91e-14	13.1605
FAM89B	1.05e-21	0.104519	0.279	0.126	3.23e-17	16.4914
ZNHIT3	6.95e-22	0.0976948	0.273	0.12	2.14e-17	16.6687
SSU72	1.64e-06	0.0878529	0.632	0.479	0.0505175	1.29656
PARP4	1.8e-19	0.0810102	0.295	0.142	5.55e-15	14.2559
ABHD14B	5.09e-24	0.0759026	0.259	0.106	1.57e-19	18.8046
NOP56	6.28e-12	0.0701814	0.405	0.252	1.94e-07	6.71306
CACUL1	2.1e-08	0.0520165	0.502	0.349	0.000648295	3.18823
CEBPZOS	1.97e-18	0.0506412	0.299	0.146	6.07e-14	13.2165
UFM1	5.43e-08	0.0381905	0.474	0.321	0.00167523	2.77593
RNF40	1.29e-15	0.0163485	0.33	0.177	3.97e-11	10.4007
RPS15	1.45e-29	0.386699	0.83	0.678	4.47e-25	24.3499
TUBB	1.17e-10	0.372863	0.739	0.587	3.6e-06	5.44367
TANC2	9.47e-27	0.13735	0.249	0.097	2.92e-22	21.5348
APIP	1.72e-19	0.13623	0.302	0.15	5.31e-15	14.2749
EMC8	3.71e-20	0.135057	0.293	0.141	1.15e-15	14.941
DCUN1D5	4.76e-31	0.125614	0.225	0.073	1.47e-26	25.8334
MCUR1	8.42e-18	0.125606	0.314	0.162	2.6e-13	12.5855
AMZ2	8.92e-15	0.124029	0.352	0.2	2.75e-10	9.56047
NOA1	1.2e-24	0.121935	0.26	0.108	3.7e-20	19.4323
NIT2	2.43e-23	0.11422	0.269	0.117	7.48e-19	18.1259
ARPC5L	4.65e-15	0.107304	0.353	0.201	1.43e-10	9.84336
KIAA1143	8.99e-26	0.104345	0.249	0.097	2.77e-21	20.5573
SEC31A	5.3e-08	0.0912649	0.579	0.427	0.00163439	2.78664
PIAS1	9.69e-09	0.079273	0.48	0.328	0.000298706	3.52476
DPAGT1	1.91e-17	0.0711809	0.316	0.164	5.89e-13	12.2297
SMIM4	5.91e-17	0.0558662	0.32	0.168	1.82e-12	11.7391
HMGB2	1.71e-07	0.032067	0.492	0.34	0.00526391	2.27869
NPEPPS	1.01e-15	0.0166128	0.324	0.172	3.11e-11	10.5078
UBE2Z	9.67e-07	0.00146292	0.523	0.371	0.0298193	1.5255
MCM3AP	3.16e-13	-0.010216	0.351	0.199	9.74e-09	8.01147
NOP58	1.58e-08	-0.0120696	0.469	0.317	0.000486374	3.31303
TMEM123	9.3e-05	-0.0141993	0.654	0.502	1	0
RAB1B	1.51e-06	-0.0303124	0.552	0.4	0.0466766	1.3309
HEXIM1	5.41e-10	-0.121838	0.411	0.259	1.67e-05	4.77742
SPPL2A	0.00115853	-0.134141	0.565	0.413	1	0
RGS1	0.505151	-0.791073	0.726	0.574	1	0
MCM3	2.97e-34	0.277576	0.219	0.068	9.15e-30	29.0385
ALDH7A1	3.29e-37	0.186587	0.208	0.057	1.01e-32	31.9943
COL1A1	9.72e-11	0.170863	0.416	0.265	3e-06	5.52325
RPP30	9.62e-22	0.169554	0.276	0.125	2.97e-17	16.5276
DEXI	7.23e-37	0.147967	0.205	0.054	2.23e-32	31.6519
PSMD10	3.73e-22	0.147365	0.27	0.119	1.15e-17	16.9397
CPSF3	1.21e-22	0.130635	0.272	0.121	3.73e-18	17.4286
PARN	4.86e-17	0.117736	0.317	0.166	1.5e-12	11.8245
HSD17B12	8.58e-15	0.11568	0.353	0.202	2.65e-10	9.57744
PRELID3B	5.21e-20	0.115264	0.288	0.137	1.61e-15	14.7939
ZADH2	3.15e-30	0.102041	0.228	0.077	9.73e-26	25.0121
SAE1	1.4e-16	0.0899127	0.326	0.175	4.3e-12	11.3663
SSNA1	1.01e-21	0.0895142	0.272	0.121	3.12e-17	16.5058
MAML2	2.01e-23	0.087249	0.26	0.109	6.19e-19	18.2085
AGPAT2	4.26e-30	0.0827812	0.228	0.077	1.31e-25	24.8813
STAMBP	4e-15	0.061447	0.333	0.182	1.23e-10	9.90932
YY1	8.8e-07	0.0447243	0.602	0.451	0.0271366	1.56644
GOLGA7	2.54e-06	0.0386424	0.568	0.417	0.0782108	1.10673
TNPO1	1.48e-10	0.0377996	0.419	0.268	4.57e-06	5.33965
CAPZA2	7.21e-05	0.0313569	0.623	0.472	1	0
SNRNP70	6.04e-09	0.0186485	0.445	0.294	0.000186145	3.73015
TAF1D	0.000197271	0.012553	0.604	0.453	1	0
AHSA1	2.75e-08	-0.030867	0.452	0.301	0.000847932	3.07164
GGA1	1.88e-06	-0.0658058	0.515	0.364	0.0578398	1.23777
GSTP1	6.06e-37	0.490949	0.824	0.674	1.87e-32	31.7286
TFPI	1.74e-50	0.273574	0.176	0.026	5.37e-46	45.2699
ICMT	7.83e-27	0.217493	0.247	0.097	2.42e-22	21.6171
EXOSC5	1.83e-35	0.179138	0.21	0.06	5.63e-31	30.2494
ENSG00000213058	4.1e-42	0.152503	0.191	0.041	1.26e-37	36.8984
HAGH	1.87e-18	0.131932	0.3	0.15	5.76e-14	13.2393
C8orf33	2.24e-27	0.128845	0.237	0.087	6.91e-23	22.1602
PITRM1	3.19e-25	0.127027	0.253	0.103	9.82e-21	20.0077
GFPT1	9.31e-25	0.121042	0.257	0.107	2.87e-20	19.5418
TMEM69	3.01e-22	0.112884	0.269	0.119	9.29e-18	17.032
TMEM160	2.64e-28	0.1091	0.232	0.082	8.13e-24	23.0897
HSDL2	8.55e-19	0.108389	0.295	0.145	2.64e-14	13.5787
FRG1CP	1.64e-18	0.0988661	0.298	0.148	5.05e-14	13.2968
CCDC6	6.8e-22	0.0983271	0.267	0.117	2.1e-17	16.6785
SEC24D	5.96e-15	0.092229	0.344	0.194	1.84e-10	9.7354
HDAC3	5.54e-15	0.0892029	0.325	0.175	1.71e-10	9.76758
NSMCE1	1.31e-22	0.0772532	0.266	0.116	4.03e-18	17.3944
ANXA7	9.97e-07	0.0552205	0.519	0.369	0.0307311	1.51242
EIF2AK2	1.28e-10	0.0399522	0.41	0.26	3.94e-06	5.40455
GALNT1	0.000101949	0.0293491	0.567	0.417	1	0
KARS1	1.19e-09	0.0190001	0.432	0.282	3.68e-05	4.43417
CHTOP	1.14e-09	0.0106726	0.404	0.254	3.52e-05	4.4534
LSM14A	1.83e-06	-0.0168769	0.475	0.325	0.0563064	1.24944
PHACTR4	9.37e-11	-0.0479139	0.394	0.244	2.89e-06	5.53923
EIF3D	0.000211166	-0.0482519	0.584	0.434	1	0
BST1	1.32e-10	-0.0538359	0.381	0.231	4.08e-06	5.38883
ENSG00000227615	4.27e-05	-0.0629764	0.544	0.394	1	0
ARHGAP18	0.365203	-0.170898	0.664	0.514	1	0
PNPT1	1.5e-26	0.208821	0.245	0.096	4.62e-22	21.3356
SLC26A11	1.16e-18	0.183195	0.307	0.158	3.59e-14	13.4447
ADO	2.84e-24	0.174485	0.26	0.111	8.76e-20	19.0573
KIF2A	1.78e-20	0.160262	0.288	0.139	5.49e-16	15.2604
CINP	9e-26	0.144352	0.244	0.095	2.78e-21	20.5565
EPB41L4A-AS1	3.47e-21	0.123293	0.278	0.129	1.07e-16	15.9711
FTH1P7	2.76e-21	0.122269	0.271	0.122	8.5e-17	16.0708
ELOF1	4.08e-21	0.10949	0.27	0.121	1.26e-16	15.8997
REXO2	1.79e-27	0.105257	0.234	0.085	5.51e-23	22.2585
DAZAP1	1.15e-10	0.0996829	0.405	0.256	3.56e-06	5.44897
SHLD2	5.49e-17	0.0966632	0.303	0.154	1.69e-12	11.7716
SDHA	6.98e-26	0.0958372	0.244	0.095	2.15e-21	20.6671
SNX4	5.71e-15	0.0912989	0.329	0.18	1.76e-10	9.75398
GMPPA	9.91e-19	0.0732544	0.291	0.142	3.06e-14	13.5148
MMGT1	6.84e-14	0.0707979	0.335	0.186	2.11e-09	8.67595
TCEA1	4.01e-08	0.0567882	0.467	0.318	0.00123763	2.90741
BAG1	5.95e-13	0.049924	0.355	0.206	1.83e-08	7.73652
FCF1	1.16e-14	0.0471059	0.333	0.184	3.59e-10	9.44511
ARCN1	7.16e-12	0.0422617	0.374	0.225	2.21e-07	6.656
NMI	2.89e-10	0.0401423	0.409	0.26	8.91e-06	5.05003
TENT5A	7.66e-15	0.0207679	0.347	0.198	2.36e-10	9.62689
MAPK14	1.77e-12	0.0195832	0.354	0.205	5.47e-08	7.26235
MORF4L2	1.01e-07	0.0142272	0.485	0.336	0.00312433	2.50524
FOXP1	8.5e-09	0.011711	0.431	0.282	0.000262087	3.58155
WASHC4	1.27e-07	0.0078071	0.444	0.295	0.00393162	2.40543
PSME3IP1	1.68e-11	-0.0187266	0.367	0.218	5.19e-07	6.28515
USP12	7.78e-07	-0.0298231	0.485	0.336	0.0239986	1.61981
AUP1	3.56e-07	-0.0468739	0.439	0.29	0.0109913	1.95895
UQCRB	7.58e-102	0.820003	0.892	0.744	2.34e-97	96.6314
NDUFA1	5.05e-52	0.560928	0.866	0.718	1.56e-47	46.8072
COX4I1	2.08e-47	0.506183	0.838	0.69	6.41e-43	42.1934
ARL6IP5	1.11e-29	0.404561	0.841	0.693	3.42e-25	24.4663
GLIPR1	9.46e-14	0.216202	0.73	0.582	2.92e-09	8.53511
CPQ	5.98e-14	0.200834	0.357	0.209	1.84e-09	8.73458
CELSR1	1.13e-52	0.173718	0.17	0.022	3.48e-48	47.4586
ERGIC2	4.38e-16	0.171525	0.333	0.185	1.35e-11	10.8695
RBM38	3.55e-23	0.165405	0.262	0.114	1.09e-18	17.9612
VPS45	3.74e-28	0.157184	0.229	0.081	1.15e-23	22.9383
TATDN1	1.15e-29	0.131143	0.224	0.076	3.54e-25	24.4507
UCHL5	1.07e-24	0.12365	0.25	0.102	3.31e-20	19.4808
EIF1AX	6.19e-07	0.118702	0.636	0.488	0.0191	1.71897
EIPR1	9.19e-29	0.113553	0.225	0.077	2.83e-24	23.5476
COPS2	1.99e-15	0.0767217	0.321	0.173	6.13e-11	10.2127
HAUS2	4.12e-23	0.0728448	0.253	0.105	1.27e-18	17.8959
SESN1	9.18e-23	0.0629551	0.262	0.114	2.83e-18	17.5479
ADAM9	5.52e-06	0.0493928	0.605	0.457	0.170278	0.768842
EI24	1.04e-12	0.0487688	0.365	0.217	3.2e-08	7.49461
POLE4	8.06e-14	0.0428714	0.331	0.183	2.49e-09	8.60467
RAB10	0.000696453	0.03242	0.655	0.507	1	0
YME1L1	1.49e-05	0.0125199	0.567	0.419	0.45819	0.338955
PIK3AP1	4.67e-06	0.0119746	0.533	0.385	0.144033	0.841537
THRAP3	2.9e-06	-0.0154275	0.507	0.359	0.0895652	1.04786
TM9SF2	2.25e-05	-0.0181264	0.573	0.425	0.692769	0.159412
CDV3	0.00144089	-0.0252348	0.656	0.508	1	0
CUX1	4.28e-07	-0.0324014	0.465	0.317	0.0131946	1.8796
WIPI2	1.22e-05	-0.0500499	0.49	0.342	0.377115	0.423526
YIPF4	3.3e-10	-0.0510293	0.383	0.235	1.02e-05	4.99294
RPL26P6	2.69e-05	-0.0918064	0.53	0.382	0.82859	0.0816602
RETREG1	5.01e-56	0.266886	0.165	0.018	1.55e-51	50.8108
EIF3K	3.94e-15	0.239593	0.745	0.598	1.21e-10	9.91569
DIS3L	1.94e-28	0.161144	0.225	0.078	5.98e-24	23.2236
ACADS	7.16e-37	0.144927	0.198	0.051	2.21e-32	31.6562
TMEM106B	6.17e-22	0.135223	0.268	0.121	1.9e-17	16.7206
LRFN4	3.8e-34	0.134944	0.206	0.059	1.17e-29	28.9313
TBC1D2	2.52e-16	0.132241	0.32	0.173	7.78e-12	11.1087
TMEM242	4.21e-21	0.126299	0.264	0.117	1.3e-16	15.8864
TIMM50	1.14e-23	0.123606	0.251	0.104	3.51e-19	18.4544
BET1L	2.78e-19	0.119226	0.286	0.139	8.57e-15	14.0669
FAF2	6.06e-21	0.111237	0.271	0.124	1.87e-16	15.7283
ZNRD2	6.38e-28	0.107804	0.229	0.082	1.97e-23	22.7059
STT3A	1.01e-21	0.107352	0.263	0.116	3.1e-17	16.508
PFDN6	1.12e-26	0.100992	0.232	0.085	3.46e-22	21.4611
RBMX	2.65e-06	0.0912585	0.626	0.479	0.081595	1.08834
PRCC	5.82e-15	0.0777197	0.31	0.163	1.8e-10	9.74585
ILF2	1.26e-07	0.070488	0.475	0.328	0.00387123	2.41215
PSMF1	0.000126332	0.0530326	0.535	0.388	1	0
NSF	4.57e-09	0.0509481	0.399	0.252	0.000140981	3.85084
LY96	0.000157236	0.0392999	0.589	0.442	1	0
ZRANB1	3.03e-16	0.038821	0.311	0.164	9.34e-12	11.0296
XRN2	1.19e-05	0.0302151	0.595	0.448	0.368298	0.433801
ID2	4.79e-10	0.0280426	0.818	0.671	1.48e-05	4.83025
PSEN1	3.41e-06	-0.0540965	0.497	0.35	0.105245	0.977798
FLNA	3.68e-06	-0.0597063	0.678	0.531	0.113574	0.944721
HP1BP3	0.000400834	-0.063287	0.576	0.429	1	0
DDX18	2.08e-06	-0.100992	0.493	0.346	0.064187	1.19255
ITGA5	2.62e-06	-0.231781	0.466	0.319	0.0807823	1.09268
ALDH2	1.96e-17	0.406814	0.721	0.575	6.04e-13	12.2188
MRPS30	1.98e-28	0.191218	0.225	0.079	6.12e-24	23.2132
MRC2	2.38e-39	0.190191	0.192	0.046	7.35e-35	34.1336
MALSU1	1.85e-25	0.161533	0.239	0.093	5.71e-21	20.2433
C14orf119	2.76e-16	0.139004	0.31	0.164	8.5e-12	11.0704
SLC37A4	1.63e-24	0.133486	0.248	0.102	5.04e-20	19.298
SLC17A9	4.79e-27	0.12553	0.228	0.082	1.48e-22	21.8302
DMAC1	1.03e-25	0.122876	0.238	0.092	3.17e-21	20.4992
GTF2E2	1.27e-18	0.105415	0.278	0.132	3.91e-14	13.4074
DNAJC2	9.97e-12	0.100473	0.36	0.214	3.07e-07	6.51223
RPA1	9.3e-19	0.0934984	0.281	0.135	2.87e-14	13.5422
NELFB	3.5e-20	0.0901168	0.267	0.121	1.08e-15	14.9669
SEC23A	1.38e-16	0.0877337	0.304	0.158	4.25e-12	11.3711
DHX29	7.04e-17	0.0758375	0.306	0.16	2.17e-12	11.6637
MIEF1	3e-19	0.0676199	0.278	0.132	9.26e-15	14.0333
MS4A14	1.11e-16	0.0649274	0.308	0.162	3.43e-12	11.4646
MOAP1	3.75e-14	0.0448923	0.335	0.189	1.16e-09	8.93731
PTPN12	1.42e-06	0.0311943	0.552	0.406	0.0437589	1.35893
TALDO1	0.000200415	0.00468394	0.62	0.474	1	0
MAP7D1	0.000132531	-0.0059181	0.618	0.472	1	0
HSD17B11	3.27e-05	-0.0238754	0.538	0.392	1	0
SERINC3	0.000794043	-0.0920859	0.588	0.442	1	0
SRSF6	1.38e-06	-0.0989774	0.434	0.288	0.0425635	1.37096
LGALS1	1.52e-142	1.19009	0.943	0.798	4.67e-138	137.33
CCDC88A	3.43e-49	0.622386	0.808	0.663	1.06e-44	43.9752
SIAE	1.49e-33	0.192492	0.205	0.06	4.6e-29	28.337
CLCF1	2.53e-27	0.163746	0.226	0.081	7.81e-23	22.1072
SSBP3	1.04e-12	0.147541	0.37	0.225	3.22e-08	7.49264
MRPL45	4.72e-29	0.145639	0.219	0.074	1.45e-24	23.8371
HAUS1	2.63e-22	0.140611	0.257	0.112	8.12e-18	17.0905
RFNG	2.68e-19	0.12463	0.275	0.13	8.26e-15	14.083
ACOX1	1.55e-19	0.116889	0.283	0.138	4.78e-15	14.3204
SLC25A19	9.89e-18	0.105167	0.293	0.148	3.05e-13	12.5156
OPN3	1.56e-13	0.0746817	0.346	0.201	4.81e-09	8.31813
CWC27	3.37e-18	0.0688127	0.288	0.143	1.04e-13	12.9829
SLC1A5	8.17e-12	0.0618979	0.388	0.243	2.52e-07	6.59858
PRNP	9.61e-08	0.0554971	0.659	0.514	0.00296335	2.52822
TTL	1.2e-13	0.0549632	0.334	0.189	3.7e-09	8.43233
TRIM33	8.58e-12	0.0526989	0.364	0.219	2.64e-07	6.57768
CCDC59	4.63e-07	0.0180343	0.476	0.331	0.0142708	1.84555
RAP2A	3.97e-08	0.0179206	0.453	0.308	0.00122269	2.91268
UBE2B	2.19e-05	-0.0313148	0.534	0.389	0.676854	0.169505
TFDP1	4.54e-09	-0.0326339	0.451	0.306	0.000139863	3.8543
FAM53C	2.27e-08	-0.0373252	0.416	0.271	0.000699669	3.15511
UBAP1	2.53e-06	-0.120553	0.45	0.305	0.0778993	1.10847
EGLN3	7.25e-57	0.283427	0.159	0.015	2.23e-52	51.6509
CYCS	3.03e-13	0.194109	0.787	0.643	9.33e-09	8.02995
CBX5	1e-23	0.18958	0.248	0.104	3.09e-19	18.5096
SPIRE1	6.24e-29	0.1866	0.218	0.074	1.92e-24	23.7156
SNRNP25	4.98e-32	0.178479	0.209	0.065	1.53e-27	26.814
PSMB1	8.3e-09	0.165896	0.729	0.585	0.000256019	3.59173
FEM1B	2.24e-13	0.161814	0.344	0.2	6.92e-09	8.16004
LASP1	3.61e-09	0.147829	0.631	0.487	0.00011143	3.953
LAMC1	2.94e-39	0.145567	0.187	0.043	9.06e-35	34.0428
MYL6B	1.12e-34	0.14194	0.197	0.053	3.46e-30	29.4605
ZNF593	2.21e-23	0.137347	0.243	0.099	6.81e-19	18.1667
[truncated: 5,693 more rows]

## Sheet: Table S8
Table S8. The gene sets of T cells used by the addmodulescore algorithm.
Proliferation	Cytotoxicity	Exhausted	IL2R	Inhibitory	Co_stimulatory
ZWINT	GZMA	HAVCR2	IL2RA	EBI3	ICOS
E2F1	GZMB	LAG3	IL2RB	HAVCR2	TNFRSF4
FEN1	GZMM	TIGIT	IL2RG	LAG3	TNFRSF18
FOXM1	NKG7	CTLA4		TIGIT	TNFRSF9
H2AFZ	GNLY	PDCD1		CTLA4
HMGB2	PRF1	LAYN		ENTPD1
MCM2	KLRK1	ADGRG1		LAYN
MCM3	TNFRSF10C			IL2RA
MCM4				CD274
MCM5
MCM6
MKI67
MYBL2
PCNA
PLK1
CCND1
AURKA
BUB1
TOP2A
TYMS
DEK
CCNB1
CCNE149

## Sheet: Table S9
Table S9. The gene sets of TAMs used by the addmodulescore algorithm.
Inflammatory monocyte markers	Chemotactic cytokine	Angiogenesis	M2 gene signature
VCAN	CCL2	VEGFA	ARG1
FCN1	CCL3	VEGFB	ARG2
ATF3	CCL4	EREG	IL10
BCL2A1	CCL13	MMP9	CD32
CCL20	CCL18	MMP14	CD163
CXCL2	CCL24	MMP19	PDCD1LG2
DUSP2	CXCL3	IL6	CD274
EREG	CXCL5	PTGS2	MARCO
IL1B	CXCL8	SOD2	CSF1R
PDE4B	CXCL9		MRC1
PTGS2			IL1RN
PTX3			Il1R2
TNF			IL4R
TNFAIP3			CCL4
IL6			CCL13
G0S2			CCL20
S100A8			CCL17
IL8			CCL18
IL1RN			CCL22
TREM1			CCL24
OSM			LYVE1
NLRP3			VEGFA
AQP9			VEGFB
			VEGFC
			VEGFD
			EGF
			CTSA
			CTSB
			CSTC
			CTSD
			TGFB1
			TGFB2
			TGFB3
			MMP14
			MMP19
			MMP9
			CLEC7A
			WNT7b
			FASL
			TNFSF12
			TNFSF8
			CD276
			VTCN1
			MSR1
			FN1
			IRF4

## Sheet: Table S10
Table S10. DEGs between CD8+ T cells (MLN vs. NLN).
Gene ID	p_val	avg_log2FC	pct.1	pct.2	p_val_adj
CXCR4	5.01184e-65	1.03264	0.966	0.907	1.5455e-60
HSPA1A	2.09391e-59	-1.3993	0.836	0.931	6.45699e-55
HLA-DRB5	1.21891e-56	1.69416	0.34	0.039	3.75874e-52
HLA-DRB6	9.6748e-56	-1.44099	0.019	0.285	2.98342e-51
RPL37A	1.95794e-55	0.66815	0.976	0.933	6.03771e-51
HSPA1B	8.89495e-55	-1.70048	0.793	0.904	2.74293e-50
RPL30	2.18394e-49	0.587483	0.993	0.975	6.73462e-45
SPP1	5.08502e-48	2.08447	0.233	0.001	1.56807e-43
RPS26	6.35141e-48	1.28087	0.733	0.562	1.95858e-43
ZFP36	8.69578e-47	-0.965769	0.799	0.946	2.68152e-42
HBB	1.0465e-45	2.86468	0.274	0.026	3.22709e-41
SNORD3A	2.00897e-45	-1.81191	0.156	0.461	6.19507e-41
RPL11	5.79225e-45	0.682895	0.943	0.886	1.78616e-40
CTSW	1.87327e-44	-1.35219	0.137	0.433	5.7766e-40
CALM1	3.77126e-43	0.715939	0.941	0.858	1.16294e-38
ARHGEF1	1.21375e-42	-1.1748	0.213	0.521	3.74285e-38
VIM	4.23734e-42	-1.07551	0.786	0.914	1.30667e-37
PPDPF	1.93257e-40	-1.08651	0.251	0.55	5.95946e-36
TMSB4X	5.84509e-38	-0.530785	0.987	0.995	1.80245e-33
HSPB1	2.19263e-37	-1.56981	0.218	0.488	6.76141e-33
PPP1R15A	1.84512e-36	-0.982395	0.608	0.827	5.68979e-32
HLA-DQB1	4.09482e-35	1.18893	0.453	0.185	1.26272e-30
JUND	1.4715e-33	-0.440488	0.992	0.998	4.53766e-29
PFN1	9.14793e-33	-0.626389	0.748	0.906	2.82095e-28
RPS3	1.12733e-32	0.569561	0.941	0.89	3.47633e-28
ACTB	2.34984e-30	-0.576532	0.944	0.968	7.2462e-26
ATXN2L	3.16586e-30	-0.904082	0.131	0.368	9.76258e-26
HLA-DQA2	2.63664e-29	-0.887406	0.013	0.163	8.13062e-25
CD3E	4.04903e-29	-0.795607	0.436	0.666	1.2486e-24
EIF1	8.36837e-29	0.541936	0.971	0.936	2.58056e-24
NR4A2	4.52279e-28	1.00575	0.601	0.379	1.39469e-23
RPL23A	5.13161e-28	-0.564594	0.802	0.918	1.58243e-23
CCL3L1	5.17082e-28	-1.2143	0.142	0.368	1.59452e-23
FOSB	8.20166e-28	0.674038	0.94	0.885	2.52915e-23
HBA2	2.73347e-25	2.02289	0.216	0.047	8.42919e-21
RPL27A	3.00378e-25	0.400997	0.986	0.974	9.26274e-21
RPS23	1.83564e-24	0.457199	0.952	0.918	5.66056e-20
RPL23	3.68582e-24	0.409198	0.973	0.96	1.1366e-19
ZYX	4.70141e-24	-0.828022	0.224	0.453	1.44977e-19
JUN	1.0052e-23	-0.736653	0.813	0.923	3.09973e-19
NR4A3	1.3633e-23	1.05778	0.377	0.175	4.20402e-19
RPL3	1.47748e-22	0.451463	0.954	0.904	4.5561e-18
RPL21	2.67639e-22	0.393196	0.969	0.956	8.25318e-18
RPS19	3.01937e-22	0.453264	0.964	0.957	9.31085e-18
RPL37	3.0197e-22	0.375029	0.985	0.973	9.31184e-18
RPS21	1.79984e-21	0.458141	0.93	0.892	5.55018e-17
HSPA6	3.19002e-21	-2.02633	0.042	0.18	9.83708e-17
EEF1B2	4.27253e-21	0.653746	0.749	0.632	1.31752e-16
MTND1P23	5.57938e-21	0.538217	0.871	0.788	1.72051e-16
RPS14	8.79794e-21	0.414126	0.953	0.939	2.71302e-16
RPS6	2.29578e-20	0.32935	0.99	0.982	7.07951e-16
BHLHE40	5.53885e-20	-0.997186	0.177	0.363	1.70802e-15
FTH1	7.60545e-20	0.554769	0.912	0.829	2.34529e-15
MALAT1	7.68331e-20	0.336856	0.997	0.993	2.3693e-15
S100A4	1.28525e-19	-0.907355	0.274	0.48	3.96333e-15
RPS3A	1.25981e-18	0.419565	0.914	0.875	3.88488e-14
DNAJB1	1.67986e-18	-0.679479	0.946	0.933	5.18018e-14
GPR15	2.27501e-18	-0.862675	0.026	0.141	7.01545e-14
SH3BGRL3	2.50766e-18	-0.545043	0.757	0.85	7.73287e-14
TPM4	3.71277e-18	-0.656412	0.271	0.483	1.14491e-13
APOBEC3G	5.42103e-18	-0.676862	0.366	0.562	1.67168e-13
CSF1	5.66118e-18	-1.45944	0.097	0.248	1.74574e-13
PPP1R15B	8.56595e-18	-0.600122	0.398	0.601	2.64148e-13
RARA	1.29673e-17	-0.69687	0.123	0.291	3.99874e-13
ITGB7	1.44799e-17	-0.682949	0.095	0.253	4.46518e-13
LSP1	1.50927e-17	-0.680123	0.274	0.464	4.65413e-13
ENSG00000218426	1.99808e-17	-0.594598	0.395	0.595	6.16147e-13
RACK1	2.03466e-17	0.474527	0.831	0.757	6.27428e-13
GPSM3	2.2232e-17	-0.694914	0.191	0.377	6.85567e-13
IFITM2	2.309e-17	-0.799935	0.345	0.524	7.12026e-13
HBA1	2.32799e-17	1.17468	0.135	0.023	7.17882e-13
TSC22D4	3.19409e-17	-0.667958	0.068	0.209	9.84962e-13
RPS27	3.34025e-17	0.280073	0.992	0.988	1.03003e-12
HOXB2	3.35166e-17	-0.756278	0.044	0.167	1.03355e-12
HSPA8	4.51927e-17	-0.495952	0.99	0.984	1.39361e-12
RPLP2	7.59012e-17	0.342253	0.968	0.945	2.34057e-12
DUSP2	1.10378e-16	0.507242	0.786	0.639	3.40373e-12
BRD2	1.34921e-16	0.551921	0.757	0.62	4.16056e-12
ENSG00000224114	1.47699e-16	0.583899	0.101	0.009	4.55459e-12
RPL6	1.48462e-16	0.41302	0.934	0.908	4.57813e-12
EMP3	1.8249e-16	-0.66006	0.259	0.455	5.62744e-12
RPL13A	2.07066e-16	0.317312	0.988	0.978	6.3853e-12
RPS8	2.65318e-16	0.333424	0.976	0.966	8.18163e-12
CCL5	5.51786e-16	-0.448865	0.922	0.933	1.70154e-11
APOBEC3C	5.73324e-16	-0.638996	0.282	0.47	1.76796e-11
ELF1	1.19701e-15	0.639723	0.676	0.557	3.69121e-11
DOK2	1.85357e-15	-0.726475	0.087	0.223	5.71586e-11
NR4A1	1.97085e-15	-0.951169	0.453	0.61	6.07751e-11
RPL36AL	2.34277e-15	0.602577	0.609	0.48	7.22439e-11
RPL31	2.37949e-15	0.285874	0.982	0.977	7.33763e-11
ENSG00000243829	3.13127e-15	0.639336	0.123	0.023	9.65591e-11
CORO1A	5.06205e-15	-0.63428	0.234	0.407	1.56098e-10
HSP90AA1	6.19927e-15	-0.42434	0.996	0.989	1.91167e-10
TUBA1A	2.1814e-14	0.545377	0.724	0.612	6.72677e-10
GZMB	2.35581e-14	-0.96047	0.19	0.346	7.26463e-10
RPL10A	2.68189e-14	0.372034	0.901	0.883	8.27015e-10
UBC	4.32717e-14	-0.724749	0.735	0.827	1.33437e-09
HSPE1	8.49153e-14	-0.647958	0.359	0.524	2.61853e-09
RPS12	9.54043e-14	0.282777	0.976	0.974	2.94198e-09
ZNF331	1.18688e-13	0.66488	0.535	0.401	3.65998e-09
RUNX3	1.64729e-13	0.538654	0.695	0.579	5.07976e-09
AHR	2.20555e-13	-0.739136	0.216	0.378	6.80126e-09
ATP1B3	4.83078e-13	0.872969	0.441	0.303	1.48967e-08
CD7	5.11949e-13	-0.719746	0.267	0.428	1.5787e-08
ANXA1	6.91739e-13	-0.759904	0.692	0.789	2.13312e-08
LDLR	1.07887e-12	-0.634448	0.182	0.336	3.3269e-08
HLA-DPB1	1.14146e-12	0.676575	0.569	0.467	3.51993e-08
FOS	1.65564e-12	-0.508719	0.648	0.767	5.1055e-08
PTPN6	1.6818e-12	-0.590851	0.056	0.162	5.18616e-08
RPS20	4.44469e-12	0.275605	0.984	0.974	1.37061e-07
HSP90AB1	4.44983e-12	-0.395476	0.988	0.98	1.37219e-07
TMSB4XP4	4.47178e-12	-0.56985	0.122	0.249	1.37896e-07
FKBP8	4.61607e-12	-0.52696	0.068	0.178	1.42346e-07
RPL28	5.42775e-12	-0.321453	0.903	0.961	1.67375e-07
RPL8	5.70257e-12	0.352409	0.835	0.782	1.7585e-07
HBP1	5.78257e-12	0.604799	0.453	0.314	1.78317e-07
TUBB4B	6.35489e-12	0.771992	0.341	0.206	1.95966e-07
LGALS1	7.48225e-12	-0.728038	0.137	0.264	2.3073e-07
RBM38	8.70992e-12	0.700062	0.331	0.2	2.68588e-07
DUSP1	1.09734e-11	-0.769817	0.651	0.733	3.38387e-07
CLDND1	1.67749e-11	-0.586564	0.411	0.557	5.17288e-07
MYADM	2.46839e-11	-0.465251	0.82	0.84	7.61179e-07
HSPA5	2.71059e-11	0.506674	0.644	0.557	8.35865e-07
CREM	3.086e-11	0.544803	0.613	0.494	9.51629e-07
SFPQ	3.09249e-11	0.452104	0.641	0.534	9.5363e-07
TOMM7	3.43789e-11	0.41855	0.714	0.653	1.06014e-06
SLC2A3	3.50087e-11	0.469791	0.699	0.612	1.07956e-06
TUBA1B	3.79038e-11	0.528897	0.596	0.477	1.16884e-06
GAPDH	3.8571e-11	-0.439825	0.642	0.775	1.18941e-06
LDB1	3.93502e-11	-0.439618	0.048	0.142	1.21344e-06
CNOT6L	4.01697e-11	0.567189	0.621	0.515	1.23871e-06
IL2RG	5.1952e-11	-0.531795	0.455	0.609	1.60204e-06
LAG3	5.65164e-11	-0.505656	0.108	0.226	1.7428e-06
CHASERR	5.92223e-11	-0.456701	0.232	0.389	1.82624e-06
S100A11	6.46966e-11	-0.656336	0.163	0.291	1.99505e-06
FAS	7.49588e-11	-0.557342	0.187	0.321	2.31151e-06
SERTAD1	9.35108e-11	0.729463	0.214	0.106	2.88359e-06
NAA50	1.01827e-10	0.588458	0.409	0.274	3.14004e-06
ITGB2	1.35382e-10	0.575111	0.444	0.32	4.17476e-06
RPL7A	1.3877e-10	0.349309	0.802	0.721	4.27924e-06
SLA	1.40618e-10	0.824913	0.348	0.229	4.33623e-06
JAK3	1.47326e-10	-0.540027	0.164	0.292	4.5431e-06
CLK1	1.68379e-10	0.399314	0.734	0.644	5.19229e-06
RPL19	1.72423e-10	0.310346	0.916	0.898	5.31701e-06
FKBP4	1.90722e-10	-0.598724	0.166	0.293	5.88128e-06
ZNF683	2.1306e-10	-0.480714	0.035	0.115	6.57015e-06
PHLDA1	2.71563e-10	-0.799823	0.146	0.265	8.37418e-06
R3HDM4	3.218e-10	-0.500344	0.156	0.285	9.92334e-06
YPEL5	3.80693e-10	0.380128	0.886	0.832	1.17394e-05
RHOF	4.2343e-10	-0.547908	0.124	0.239	1.30573e-05
CXCL13	4.92588e-10	-1.27957	0.044	0.124	1.51899e-05
GZMH	5.81207e-10	-0.576345	0.214	0.35	1.79227e-05
SLC38A2	7.77577e-10	0.556124	0.481	0.369	2.39781e-05
C12orf75	8.77624e-10	-0.378343	0.078	0.179	2.70633e-05
IL32	8.78287e-10	-0.380037	0.595	0.741	2.70837e-05
PCBP2	1.07819e-09	-0.373666	0.501	0.658	3.32482e-05
LCK	1.29466e-09	-0.429633	0.225	0.367	3.99236e-05
CXCR3	1.45911e-09	-0.463547	0.087	0.189	4.49946e-05
RHOB	1.58386e-09	-0.968613	0.242	0.367	4.88414e-05
ITGA1	1.64453e-09	-0.540893	0.121	0.232	5.07122e-05
STIP1	1.96341e-09	-0.468416	0.18	0.306	6.05458e-05
TRAF1	2.00862e-09	-0.637568	0.154	0.266	6.19399e-05
LYZ	2.24663e-09	0.870161	0.146	0.06	6.92795e-05
CCNT1	2.27873e-09	0.585274	0.3	0.182	7.02692e-05
HLA-DQA1	2.73775e-09	-0.565667	0.304	0.442	8.44239e-05
GNLY	2.78329e-09	-0.784355	0.143	0.255	8.58284e-05
ALOX5AP	3.00082e-09	-0.524743	0.211	0.341	9.25364e-05
HMCES	3.05477e-09	-0.455738	0.099	0.202	9.41999e-05
LMNA	3.24465e-09	-0.57771	0.602	0.698	0.000100055
CASP8	3.7372e-09	-0.493978	0.145	0.259	0.000115244
RPL7P9	3.74795e-09	0.520546	0.344	0.229	0.000115575
AHNAK	4.11691e-09	-0.422891	0.63	0.747	0.000126953
SHKBP1	4.74091e-09	-0.413662	0.062	0.148	0.000146195
MRFAP1	4.76056e-09	0.502414	0.39	0.29	0.000146801
CARMIL2	5.69056e-09	-0.433318	0.046	0.124	0.00017548
ACTG1	5.99245e-09	0.378128	0.88	0.84	0.000184789
CIRBP	5.99331e-09	0.450501	0.558	0.455	0.000184816
SLC25A6	6.44083e-09	0.423081	0.537	0.447	0.000198616
CYCS	6.61084e-09	0.445179	0.659	0.567	0.000203859
CD96	6.7436e-09	-0.383543	0.411	0.55	0.000207952
DUSP10	7.46219e-09	-0.555028	0.201	0.32	0.000230111
ARRDC3	7.62593e-09	-0.428622	0.13	0.244	0.000235161
PKM	7.94004e-09	-0.491387	0.197	0.323	0.000244847
FUS	1.18146e-08	0.468936	0.58	0.502	0.000364327
ZFAND5	1.18287e-08	0.420675	0.591	0.49	0.000364763
PTPRC	1.20573e-08	0.308579	0.863	0.811	0.00037181
CGAS	1.38724e-08	-0.487838	0.104	0.202	0.000427783
FMNL1	1.42124e-08	-0.388547	0.232	0.368	0.000438269
TSPYL4	1.75458e-08	-0.36277	0.092	0.189	0.000541061
RPS28P7	1.83954e-08	0.468374	0.313	0.202	0.00056726
HMGB2	1.97599e-08	-0.485917	0.492	0.607	0.000609336
STXBP2	2.20389e-08	-0.411568	0.048	0.124	0.000679612
PPP4C	2.25199e-08	-0.369164	0.09	0.185	0.000694446
LCP2	2.26215e-08	-0.412872	0.233	0.362	0.00069758
BTG1	2.47897e-08	0.270347	0.955	0.935	0.000764441
FAU	2.48586e-08	0.329556	0.802	0.769	0.000766565
AREG	2.62579e-08	0.83267	0.17	0.083	0.000809716
CD52	2.64147e-08	-0.399069	0.53	0.653	0.00081455
PDCD1	2.78547e-08	-0.445042	0.046	0.119	0.000858954
PLP2	3.36543e-08	-0.332567	0.42	0.578	0.0010378
TAF15	3.80072e-08	-0.388251	0.067	0.15	0.00117203
SMAD7	4.0519e-08	-0.436636	0.219	0.342	0.00124949
WAS	4.35104e-08	-0.392752	0.202	0.33	0.00134173
RPS23P8	4.7111e-08	0.501418	0.418	0.314	0.00145276
FCMR	4.74237e-08	0.525197	0.302	0.201	0.0014624
MYL12B	4.98939e-08	-0.369056	0.345	0.483	0.00153858
ISG20L2	5.0093e-08	0.637919	0.368	0.265	0.00154472
IKZF3	5.06784e-08	-0.373918	0.379	0.519	0.00156277
GNAS	5.27743e-08	-0.294377	0.826	0.89	0.0016274
ENSG00000226396	6.73083e-08	0.445405	0.113	0.043	0.00207559
ARHGDIA	6.89856e-08	-0.369396	0.236	0.362	0.00212731
RAC2	7.07536e-08	-0.292533	0.713	0.791	0.00218183
CREBRF	7.35073e-08	0.523823	0.27	0.168	0.00226674
COPE	7.68942e-08	-0.39939	0.108	0.205	0.00237119
JMJD6	7.77618e-08	0.529154	0.375	0.274	0.00239794
PPIA	7.92304e-08	-0.32605	0.638	0.742	0.00244323
S100A10	8.10336e-08	-0.517013	0.297	0.418	0.00249883
GOLGA8B	8.37479e-08	0.46268	0.149	0.07	0.00258253
CD37	8.86221e-08	-0.354223	0.323	0.467	0.00273284
LINC-PINT	9.49915e-08	-0.373528	0.082	0.168	0.00292925
STK17B	9.5208e-08	-0.363159	0.665	0.761	0.00293593
MEPCE	9.95939e-08	0.528733	0.204	0.114	0.00307118
MACF1	1.02174e-07	-0.41192	0.312	0.442	0.00315073
PDCD4	1.09804e-07	0.430018	0.485	0.383	0.00338603
PPP1R18	1.14213e-07	-0.36723	0.259	0.385	0.00352197
TUBA4A	1.19735e-07	0.469137	0.612	0.519	0.00369228
SH3BP1	1.21305e-07	-0.332823	0.054	0.129	0.00374069
DDX3X	1.21931e-07	0.363617	0.695	0.623	0.00375999
BCL10	1.45837e-07	-0.414688	0.081	0.163	0.00449718
GPR174	1.68551e-07	-0.355941	0.082	0.168	0.00519761
SPTAN1	1.81618e-07	-0.407852	0.235	0.356	0.00560057
CSK	2.26832e-07	-0.323368	0.125	0.225	0.00699483
ENSG00000268027	2.41583e-07	-0.352728	0.037	0.101	0.00744969
GNAI2	2.52645e-07	-0.284031	0.402	0.546	0.0077908
CLIC1	2.56937e-07	-0.426723	0.229	0.345	0.00792318
EGR1	2.57887e-07	0.527768	0.615	0.514	0.00795245
SRSF5	2.60271e-07	-0.292165	0.576	0.704	0.00802597
CYBC1	2.62734e-07	-0.388808	0.057	0.129	0.00810193
HERPUD1	2.63692e-07	0.49477	0.367	0.266	0.00813147
RILPL2	2.87002e-07	0.54356	0.22	0.131	0.00885027
CYTOR	2.87673e-07	-0.348102	0.12	0.216	0.00887096
KXD1	3.0477e-07	-0.365345	0.044	0.109	0.0093982
ARRB2	3.6133e-07	-0.338258	0.176	0.287	0.0111423
SMAP2	3.87748e-07	0.56711	0.411	0.319	0.011957
NPM1	4.20493e-07	0.284088	0.824	0.784	0.0129667
H1-2	4.73619e-07	-0.420338	0.065	0.139	0.014605
TAF7	4.98362e-07	-0.364236	0.364	0.492	0.015368
RPL35A	5.04741e-07	0.26706	0.91	0.913	0.0155647
ENC1	5.25263e-07	0.662634	0.132	0.063	0.0161975
FAM53C	5.36382e-07	0.510049	0.313	0.22	0.0165404
GPCPD1	5.41614e-07	0.446047	0.355	0.256	0.0167018
ARPC2	5.55003e-07	-0.324308	0.609	0.708	0.0171146
PPP1R9B	5.61463e-07	-0.331639	0.054	0.123	0.0173138
CERS2	5.87585e-07	-0.371985	0.126	0.22	0.0181194
ERN1	6.12234e-07	0.496882	0.203	0.119	0.0188794
HSP90AA2P	6.2358e-07	-0.414221	0.34	0.459	0.0192293
FLNA	6.98141e-07	-0.422594	0.218	0.33	0.0215286
RPL7	7.83294e-07	0.313735	0.732	0.674	0.0241544
SUMO2	7.99717e-07	-0.296169	0.314	0.443	0.0246609
CEMIP2	8.14719e-07	0.552492	0.244	0.155	0.0251235
RSRP1	8.26428e-07	0.441185	0.29	0.196	0.0254846
SYAP1	9.33631e-07	0.507395	0.359	0.256	0.0287904
LIMD2	9.73866e-07	-0.337832	0.313	0.44	0.0300311
PGAM1	1.09668e-06	-0.357728	0.153	0.252	0.0338183
FXYD5	1.17855e-06	-0.40551	0.233	0.337	0.0363429
UBQLN2	1.19959e-06	-0.387482	0.077	0.151	0.0369917
LPCAT4	1.20798e-06	-0.287375	0.041	0.101	0.0372506
CMC1	1.3189e-06	0.544735	0.24	0.155	0.040671
NASP	1.33773e-06	0.481905	0.4	0.31	0.0412515
RPL3P4	1.35913e-06	0.389431	0.368	0.277	0.0419114
CD2	1.35981e-06	-0.377048	0.568	0.68	0.0419326
SH2D1A	1.44043e-06	0.435031	0.389	0.299	0.0444186
ELL2	1.49491e-06	0.45162	0.229	0.142	0.0460987
JPT1	1.63303e-06	0.410678	0.223	0.14	0.0503577
PTMS	1.65699e-06	-0.504886	0.178	0.272	0.0510966
DHX36	1.7097e-06	0.445203	0.345	0.252	0.0527221
CCL4	1.73266e-06	0.550673	0.404	0.306	0.0534299
RGCC	1.87582e-06	-0.378896	0.833	0.871	0.0578446
EEF1B2P3	2.13304e-06	0.422302	0.146	0.076	0.0657765
PRRC2A	2.14229e-06	-0.376917	0.078	0.151	0.0660618
LPCAT1	2.19842e-06	0.435267	0.147	0.077	0.0677928
AKAP5	2.34786e-06	-0.368376	0.052	0.114	0.072401
PAF1	2.37106e-06	0.453477	0.319	0.231	0.0731164
MIAT	2.44667e-06	-0.309485	0.209	0.319	0.0754481
MXD1	2.49499e-06	-0.402793	0.107	0.187	0.076938
SYTL2	2.8446e-06	-0.366933	0.103	0.184	0.087719
WHRN	2.89467e-06	-0.363562	0.053	0.115	0.0892631
IL2RB	2.91965e-06	-0.343857	0.368	0.487	0.0900331
ANKRD28	3.01583e-06	-0.474749	0.054	0.115	0.0929992
FLI1	3.22906e-06	-0.304008	0.047	0.107	0.0995744
B4GALT1	3.52866e-06	0.400089	0.452	0.367	0.108813
RHOH	3.76691e-06	0.397537	0.492	0.421	0.11616
BTF3	4.10271e-06	0.251671	0.736	0.681	0.126515
PNPLA8	4.1589e-06	0.53253	0.263	0.182	0.128248
RPS27AP5	4.49615e-06	0.396949	0.385	0.302	0.138648
USP36	4.53624e-06	0.436003	0.281	0.196	0.139884
SLC25A3	4.64365e-06	0.371577	0.584	0.509	0.143196
RPL10P9	4.76132e-06	0.454611	0.174	0.103	0.146825
GBP1	4.9337e-06	-0.399836	0.157	0.245	0.152141
CALM2	5.00968e-06	0.362861	0.576	0.515	0.154483
LGALS3	5.08729e-06	-0.337662	0.171	0.265	0.156877
PSAP	5.21373e-06	0.467091	0.431	0.351	0.160776
G3BP1	5.35124e-06	0.448241	0.288	0.204	0.165016
SMARCA5	5.38016e-06	0.433557	0.36	0.276	0.165908
OASL	6.11601e-06	-0.43069	0.198	0.296	0.188599
MIR1244-2	6.28058e-06	0.256718	0.866	0.815	0.193674
JMY	7.11688e-06	0.520644	0.274	0.189	0.219463
SNHG25	7.13597e-06	-0.273024	0.048	0.107	0.220052
SF3A2	7.44919e-06	-0.356113	0.056	0.117	0.229711
NINJ1	8.0727e-06	-0.407267	0.111	0.185	0.248938
EIF5	8.17917e-06	0.368011	0.646	0.578	0.252221
SRSF4	8.21145e-06	-0.319461	0.2	0.301	0.253216
ENSG00000244245	8.21399e-06	0.434338	0.152	0.086	0.253295
TLN1	8.33061e-06	-0.331756	0.275	0.382	0.256891
NFE2L2	8.36904e-06	0.398969	0.28	0.196	0.258076
OAT	8.43472e-06	0.505392	0.208	0.133	0.260102
KDM6B	9.47504e-06	-0.438344	0.427	0.517	0.292182
RCSD1	9.47535e-06	-0.308834	0.169	0.259	0.292192
ACIN1	9.66324e-06	-0.273008	0.115	0.196	0.297985
CPSF7	9.76747e-06	-0.355596	0.067	0.131	0.301199
HIF1A	9.79325e-06	-0.396786	0.148	0.234	0.301994
TMBIM6	1.12802e-05	-0.250865	0.529	0.66	0.347846
MOB3A	1.19463e-05	-0.290741	0.213	0.315	0.368388
RBMX	1.20917e-05	0.411308	0.448	0.374	0.372872
VCP	1.2534e-05	0.4417	0.267	0.187	0.386512
KDM5A	1.30717e-05	0.491796	0.297	0.217	0.403092
LRIF1	1.35115e-05	0.448389	0.129	0.067	0.416653
TRAPPC1	1.41395e-05	-0.367772	0.073	0.136	0.436019
CLEC2D	1.44382e-05	-0.428834	0.252	0.342	0.445231
PARVG	1.47224e-05	-0.330689	0.114	0.193	0.453993
EIF4G2	1.54871e-05	0.310622	0.692	0.637	0.477575
SF3B4	1.56018e-05	-0.332138	0.176	0.267	0.481114
LITAF	1.59475e-05	0.356103	0.52	0.436	0.491774
SF3B1	1.68711e-05	0.325024	0.566	0.502	0.520254
TNFRSF10B	1.74497e-05	0.431212	0.124	0.065	0.538097
RPL10P3	1.79767e-05	0.413689	0.177	0.109	0.554347
PNP	1.82374e-05	0.426813	0.368	0.28	0.562386
FMNL3	2.01397e-05	-0.356613	0.101	0.172	0.621048
LINC01871	2.10443e-05	-0.400928	0.077	0.14	0.648942
PIK3R1	2.1396e-05	0.477807	0.445	0.368	0.659789
JAML	2.14204e-05	-0.385901	0.121	0.196	0.66054
DEGS1	2.15087e-05	-0.350324	0.06	0.119	0.663264
CHD2	2.21879e-05	0.401288	0.449	0.378	0.684209
USPL1	2.32638e-05	-0.273908	0.055	0.112	0.717384
BCL3	2.32946e-05	-0.344078	0.171	0.258	0.718337
NOP10	2.43289e-05	-0.304696	0.143	0.223	0.750229
PURB	2.43619e-05	-0.416063	0.119	0.191	0.751249
TAPBP	2.44633e-05	-0.335799	0.298	0.395	0.754374
EVL	2.47251e-05	-0.261083	0.289	0.405	0.762447
HSPH1	2.51137e-05	-0.388856	0.891	0.891	0.774431
RPS15	2.53608e-05	0.30772	0.634	0.583	0.782051
EFR3A	2.55649e-05	0.330908	0.141	0.077	0.788344
KPNB1	2.57569e-05	0.399471	0.421	0.342	0.794265
HNRNPA0	2.61873e-05	-0.341204	0.307	0.407	0.807539
CIZ1	2.85455e-05	-0.302871	0.076	0.14	0.880257
BCL7B	2.89609e-05	-0.304404	0.156	0.239	0.893068
PAXX	2.99132e-05	-0.353962	0.091	0.158	0.922433
SLC3A2	3.02223e-05	-0.297201	0.222	0.318	0.931964
PHYKPL	3.16051e-05	-0.268567	0.085	0.151	0.974606
TRIM26	3.36879e-05	-0.305792	0.1	0.171	1
SERPINB9	3.43025e-05	-0.451724	0.386	0.466	1
TNFRSF1B	3.51692e-05	0.458618	0.377	0.308	1
BCL11B	3.63459e-05	0.438311	0.412	0.336	1
PRKCH	3.74957e-05	0.441225	0.337	0.264	1
ZNF335	3.85181e-05	0.363552	0.114	0.059	1
PSMA5	3.89548e-05	-0.257525	0.081	0.145	1
SAMD9L	3.92409e-05	-0.277423	0.115	0.189	1
ATN1	3.94714e-05	-0.270351	0.049	0.102	1
TENT4B	4.00834e-05	0.420192	0.242	0.168	1
SOD2	4.05489e-05	0.385732	0.189	0.119	1
MAZ	4.1457e-05	-0.30519	0.096	0.164	1
VAMP2	4.23356e-05	-0.291948	0.357	0.461	1
SOCS3	4.56791e-05	-0.383947	0.149	0.229	1
ODC1	4.67312e-05	0.422826	0.42	0.345	1
EIF3A	4.6777e-05	0.336163	0.453	0.377	1
ARPC4	4.74008e-05	-0.303562	0.12	0.19	1
MXRA7	4.80331e-05	-0.288202	0.079	0.141	1
HSPD1	4.84457e-05	-0.456229	0.673	0.706	1
HLA-F	4.85454e-05	-0.304921	0.493	0.598	1
PLEC	5.00684e-05	-0.25293	0.11	0.183	1
ATP6V1F	5.27916e-05	-0.303347	0.114	0.187	1
SNX3	5.29213e-05	-0.279451	0.118	0.19	1
RHOQ	5.59797e-05	0.532747	0.124	0.069	1
CSNK1E	5.65832e-05	-0.283389	0.058	0.113	1
CRTAM	5.73151e-05	0.345288	0.493	0.416	1
DRAP1	5.80485e-05	-0.312018	0.109	0.178	1
AMD1	5.96379e-05	0.418606	0.39	0.317	1
KIAA1109	6.10425e-05	0.434073	0.166	0.103	1
C16orf72	6.10628e-05	0.432524	0.256	0.187	1
LENG8	6.21395e-05	-0.306487	0.138	0.215	1
IRF1	6.27001e-05	0.314433	0.637	0.589	1
EFHD2	6.58865e-05	-0.455525	0.292	0.388	1
RBM25	6.93126e-05	0.36558	0.498	0.433	1
EIF5A	6.96941e-05	-0.258615	0.297	0.399	1
DDX18	7.01351e-05	0.434258	0.265	0.193	1
METRNL	7.01519e-05	0.416109	0.248	0.174	1
TSC22D3	7.18996e-05	0.256813	0.798	0.771	1
STMN1	7.19918e-05	0.352217	0.112	0.059	1
HINT1	7.36491e-05	0.296638	0.568	0.518	1
FERMT3	7.64991e-05	-0.271795	0.058	0.112	1
KDM2A	7.69059e-05	0.372675	0.425	0.357	1
ATP5MF	7.72545e-05	-0.341556	0.133	0.206	1
GPI	7.78171e-05	-0.265697	0.203	0.292	1
SPOCK2	7.90056e-05	0.349891	0.481	0.413	1
GABPB1	7.90944e-05	-0.281568	0.055	0.107	1
ACTN4	8.00183e-05	-0.3168	0.378	0.471	1
TLE5	8.18495e-05	-0.291712	0.51	0.612	1
LDLRAD4	8.23787e-05	-0.475855	0.114	0.18	1
GIMAP4	8.26213e-05	-0.30807	0.127	0.199	1
PHF10	8.36481e-05	0.387072	0.127	0.072	1
H1-10	8.64894e-05	-0.310552	0.07	0.128	1
ATP5F1A	8.65515e-05	0.381006	0.28	0.209	1
TTC3	8.95844e-05	0.438672	0.216	0.148	1
SNRNP27	9.15056e-05	-0.29754	0.092	0.156	1
FBXO33	9.23942e-05	0.324319	0.176	0.112	1
CEBPZ	9.61176e-05	0.463107	0.257	0.191	1
ATP2A3	9.77597e-05	-0.281651	0.184	0.266	1
CASP4	0.000100728	-0.328089	0.224	0.306	1
CD55	0.000104295	0.394287	0.252	0.183	1
YWHAB	0.000105569	0.353966	0.596	0.548	1
ENSG00000225200	0.000106761	0.420619	0.197	0.135	1
CTSB	0.000107524	0.473297	0.193	0.129	1
ICOS	0.000110392	-0.351591	0.192	0.272	1
ZNF24	0.000115397	0.344866	0.265	0.191	1
RSL24D1	0.000116081	0.400235	0.343	0.274	1
NIPBL	0.000118097	0.352368	0.305	0.227	1
NACA	0.00011828	0.287418	0.691	0.661	1
HSP90B1	0.00012151	0.350125	0.487	0.429	1
SUN2	0.000126666	0.382665	0.5	0.447	1
GNL3	0.000129417	0.385759	0.226	0.158	1
APBA2	0.000132892	0.463171	0.111	0.061	1
ANXA6	0.000132972	-0.285632	0.14	0.216	1
KCNA3	0.000133958	-0.278109	0.062	0.114	1
MTA2	0.000142231	-0.309364	0.099	0.161	1
UBB	0.000143185	-0.265003	0.863	0.897	1
UBL3	0.000143986	0.407331	0.273	0.206	1
PIM3	0.000153288	0.397121	0.342	0.275	1
PUF60	0.000154968	0.341445	0.166	0.107	1
PHACTR2	0.000156675	0.338425	0.148	0.09	1
AFF4	0.000165938	0.388604	0.204	0.137	1
ERICH1	0.000185962	-0.284623	0.131	0.201	1
DUSP6	0.000189552	0.474492	0.134	0.08	1
SHFL	0.000193425	-0.252965	0.173	0.25	1
EIF4A3	0.000195382	0.36839	0.379	0.312	1
PAIP2	0.000196267	-0.287822	0.259	0.342	1
SH2D2A	0.000204756	-0.26791	0.249	0.337	1
HNRNPK	0.000213437	0.270419	0.621	0.562	1
CAST	0.000214493	0.374384	0.327	0.261	1
BCL9L	0.000223267	-0.29251	0.173	0.245	1
SP140L	0.000225985	-0.254253	0.085	0.142	1
GRK2	0.000233296	-0.345434	0.207	0.285	1
SLIRP	0.000243434	0.340241	0.154	0.098	1
SC5D	0.000243772	0.313245	0.148	0.091	1
FAM133B	0.000251691	0.274704	0.174	0.112	1
KAT6B	0.000256108	0.372908	0.147	0.092	1
VASP	0.000256969	-0.290682	0.224	0.307	1
ATF3	0.000258777	-0.514556	0.257	0.334	1
GZMK	0.000268453	0.270606	0.505	0.434	1
TMEM245	0.000269545	0.269713	0.127	0.075	1
PKN1	0.000275844	-0.268751	0.091	0.15	1
MYO1F	0.000290595	-0.309049	0.115	0.177	1
PRPF40A	0.000291796	0.429141	0.362	0.299	1
YWHAH	0.000293793	-0.356079	0.118	0.179	1
CDC42EP3	0.000296683	-0.296941	0.205	0.285	1
ATP5IF1	0.000305235	0.298463	0.264	0.194	1
HMGA1	0.000318825	-0.311569	0.302	0.385	1
CALCOCO2	0.000328284	-0.288701	0.14	0.209	1
AKT1	0.000329616	-0.277387	0.129	0.193	1
SAMD9	0.000334537	-0.272749	0.133	0.201	1
RNF103	0.000368333	0.323912	0.116	0.067	1
SPN	0.000371001	-0.289058	0.232	0.309	1
ENSG00000279483	0.000378509	0.362284	0.144	0.092	1
EIF3I	0.00038598	-0.252281	0.227	0.304	1
ETF1	0.000389927	0.322233	0.358	0.298	1
PSMC5	0.000398955	0.377652	0.185	0.13	1
CD48	0.000399051	-0.275436	0.445	0.547	1
USP7	0.000414204	0.345138	0.257	0.193	1
LBH	0.00043082	0.340995	0.345	0.287	1
NFKB2	0.000442155	-0.264127	0.169	0.239	1
PRF1	0.000452888	-0.493192	0.186	0.252	1
MINK1	0.000459005	-0.29394	0.068	0.118	1
MEF2D	0.000484769	0.310379	0.369	0.303	1
RGS10	0.000486603	-0.297214	0.163	0.229	1
ISCA1	0.000487308	0.362228	0.214	0.158	1
TNF	0.000495295	-0.515967	0.068	0.118	1
HADHA	0.00049777	0.374209	0.208	0.15	1
NKG7	0.000499966	-0.315213	0.576	0.65	1
PPP2R1A	0.000509103	-0.270302	0.08	0.131	1
ENSG00000259834	0.00051115	-0.368584	0.24	0.312	1
TRBC1	0.000525509	0.311467	0.454	0.377	1
BANF1	0.000533362	-0.259495	0.142	0.207	1
ENSG00000227615	0.00053715	0.351042	0.34	0.28	1
ZFP36L1	0.000556985	-0.285371	0.713	0.756	1
NAB1	0.000557078	-0.378447	0.157	0.221	1
DYNLL1	0.000586379	0.352637	0.348	0.288	1
RASAL3	0.00062795	-0.269951	0.09	0.142	1
COX5B	0.000629168	0.345465	0.159	0.107	1
U2AF2	0.000638649	-0.251824	0.263	0.345	1
KIF5B	0.000643425	0.359479	0.334	0.275	1
APLP2	0.000655777	0.321988	0.104	0.061	1
RPAIN	0.000677165	0.323652	0.118	0.071	1
BAZ2A	0.000693914	-0.282135	0.136	0.201	1
USP34	0.000741326	0.387849	0.234	0.179	1
CRTC3	0.000741966	0.329841	0.137	0.088	1
RNASET2	0.000811334	0.367625	0.152	0.101	1
CD81	0.000819962	0.281997	0.409	0.353	1
TERF2IP	0.000842227	0.308267	0.587	0.566	1
CWC25	0.000859744	0.304276	0.248	0.189	1
ARL4C	0.000934567	-0.252172	0.614	0.69	1
EPM2AIP1	0.000935431	-0.337065	0.065	0.109	1
DDX21	0.000971022	0.297233	0.535	0.477	1
RNMT	0.000979503	0.307087	0.115	0.071	1
PIK3CD	0.000994472	0.277584	0.242	0.184	1
LRRFIP1	0.00101799	-0.268017	0.437	0.512	1
MYL12A	0.00102302	-0.252668	0.314	0.399	1
TRA2A	0.00108822	-0.254881	0.273	0.35	1
NCOA7	0.00111199	0.327488	0.1	0.059	1
C21orf91	0.00111821	-0.305652	0.115	0.168	1
ZFAND2A	0.00113163	-0.422699	0.216	0.285	1
EOMES	0.00119379	0.411259	0.264	0.206	1
POLR2J3	0.00122426	-0.261161	0.075	0.121	1
ALYREF	0.00123952	-0.254112	0.145	0.207	1
BAG3	0.0012788	-0.350319	0.126	0.182	1
OSER1	0.0013198	0.259963	0.16	0.109	1
JUNB	0.0013282	-0.329464	0.74	0.787	1
FOXO3	0.0013348	0.391878	0.143	0.093	1
SNRPG	0.00136129	0.298912	0.387	0.339	1
AKAP9	0.00142151	0.377341	0.301	0.24	1
GLUL	0.0014259	0.351906	0.152	0.103	1
ATP6AP2	0.00147247	0.357715	0.202	0.15	1
PCNA	0.00147863	0.314913	0.156	0.108	1
RPL10P16	0.00155147	0.289669	0.125	0.081	1
RALGDS	0.00156654	-0.286349	0.104	0.156	1
EIF3E	0.0015718	0.318882	0.399	0.357	1
SIRT1	0.00161279	0.323676	0.123	0.079	1
CBX6	0.00161301	-0.305481	0.079	0.125	1
SNRNP70	0.00162873	0.304722	0.169	0.12	1
HCG18	0.00166951	0.374895	0.174	0.125	1
JADE1	0.00168918	0.342609	0.1	0.06	1
FAM53B	0.00183557	0.30919	0.133	0.088	1
GRPEL1	0.0018558	0.294105	0.134	0.09	1
RNF167	0.001929	-0.266323	0.175	0.239	1
PPP3CA	0.00195134	0.319285	0.205	0.15	1
CHRAC1	0.00195587	-0.265724	0.084	0.13	1
RYBP	0.00196317	0.28804	0.436	0.391	1
ATP2B4	0.00197638	-0.277458	0.255	0.323	1
ZNF831	0.00201791	0.303626	0.109	0.067	1
C1orf21	0.0022171	0.368141	0.109	0.069	1
CCNG1	0.00222908	0.267049	0.134	0.09	1
PEBP1	0.00227341	0.326453	0.341	0.286	1
ARID4B	0.00228902	0.304848	0.475	0.416	1
EML3	0.00228966	-0.264044	0.134	0.189	1
KRT10	0.00231154	0.356821	0.185	0.135	1
SRP9	0.0023406	-0.252565	0.062	0.101	1
LAPTM4A	0.00235131	0.336354	0.163	0.115	1
PCM1	0.00236137	0.325818	0.266	0.213	1
TGFBR3	0.00236993	0.326798	0.12	0.077	1
CUL3	0.00242103	0.280163	0.177	0.126	1
MRPL18	0.00248192	-0.322324	0.202	0.266	1
SAFB2	0.00248222	0.273932	0.243	0.189	1
DHX9	0.00249078	0.29658	0.293	0.238	1
APRT	0.0024914	0.259783	0.142	0.096	1
SKP1	0.00256175	0.29754	0.321	0.26	1
TBC1D5	0.00261951	0.261543	0.123	0.08	1
ERP29	0.00268006	0.279597	0.259	0.206	1
SNHG6	0.00270423	0.288377	0.529	0.494	1
NDUFA6	0.00270943	0.351314	0.176	0.129	1
CDK6	0.00272161	0.324523	0.121	0.079	1
DNAJB9	0.0028583	0.316382	0.207	0.157	1
IQGAP2	0.00291554	0.328742	0.238	0.184	1
DCP1A	0.00293754	0.312913	0.233	0.18	1
RSF1	0.00295119	0.398295	0.268	0.217	1
CSNK1D	0.00327145	0.309558	0.251	0.201	1
CCL4L2	0.00327685	-0.70619	0.175	0.229	1
RPL6P27	0.00333275	0.252952	0.405	0.353	1
TAOK3	0.00335095	0.325005	0.219	0.168	1
NOP53	0.00337132	0.308453	0.436	0.399	1
SRSF7	0.00337943	-0.304098	0.86	0.896	1
TFRC	0.00338196	0.305552	0.262	0.21	1
MRPL20	0.00338229	0.259141	0.129	0.086	1
FAM177A1	0.00339357	0.291408	0.354	0.303	1
STAU1	0.00344068	0.267908	0.258	0.205	1
ZNF644	0.00346697	0.331118	0.191	0.144	1
HLA-DRA	0.00346759	0.271218	0.47	0.423	1
FAM102A	0.00347766	0.280501	0.269	0.215	1
YY1	0.00364505	0.290499	0.347	0.293	1
RAP1B	0.0036779	0.269082	0.467	0.432	1
SSBP1	0.00370086	0.305434	0.211	0.163	1
BZW1	0.00370356	0.25527	0.447	0.405	1
RPL26P19	0.00375086	0.31985	0.211	0.166	1
ANKRD37	0.00391504	0.295197	0.152	0.107	1
TOP1	0.00395628	0.284971	0.337	0.29	1
SAMD4B	0.00438036	-0.256355	0.101	0.147	1
SBNO1	0.00442024	0.300248	0.146	0.103	1
IL7R	0.00446441	0.478636	0.456	0.415	1
CRYBG1	0.00446732	0.333471	0.233	0.183	1
FBL	0.00457258	0.25949	0.243	0.194	1
OGA	0.00459506	0.32377	0.33	0.282	1
PARP1	0.00470067	0.376461	0.174	0.131	1
PDCD7	0.00485416	0.282582	0.118	0.079	1
FTH1P10	0.00486399	0.251795	0.174	0.128	1
SS18L2	0.00486859	0.271965	0.212	0.166	1
ARL6IP1	0.00489466	0.268903	0.324	0.276	1
SLC1A5	0.0050576	0.344719	0.219	0.174	1
GOLGA4	0.00520788	0.394788	0.207	0.161	1
DNAJA4	0.00522203	-0.400629	0.184	0.234	1
POLR1F	0.00534294	0.278787	0.142	0.098	1
LUC7L3	0.00538997	0.255217	0.229	0.178	1
GYPC	0.00545757	0.261821	0.165	0.121	1
MAT2A	0.00551655	0.270004	0.152	0.108	1
COQ10B	0.00559514	0.323815	0.196	0.152	1
SYS1	0.00582536	0.252713	0.151	0.108	1
NDUFA1	0.00609837	0.269597	0.413	0.379	1
LPIN2	0.00611288	0.262727	0.198	0.15	1
ERGIC1	0.00616155	0.255819	0.14	0.099	1
PTPN22	0.00618495	-0.272662	0.205	0.264	1
MED4	0.00622141	0.307973	0.187	0.145	1
RANBP2	0.00647449	0.349776	0.303	0.26	1
TGIF2	0.00647603	0.294945	0.167	0.125	1
MARF1	0.00688682	0.286808	0.131	0.092	1
MAP3K5	0.00700177	0.304361	0.109	0.074	1
SORL1	0.00742048	0.349384	0.178	0.137	1
ENSG00000226532	0.00755693	0.308845	0.201	0.158	1
NDEL1	0.00761522	0.320842	0.262	0.216	1
PSMB6	0.00774739	0.3116	0.151	0.11	1
P4HB	0.00811986	0.293852	0.18	0.137	1
ABLIM1	0.00819154	0.309595	0.173	0.134	1
MARCKSL1	0.00835803	0.285172	0.208	0.163	1
ATXN7	0.00837706	0.320365	0.212	0.168	1
POLR1D	0.00841522	0.264391	0.275	0.233	1
PRDM1	0.00842982	-0.301139	0.189	0.242	1
ATP5MG	0.00851974	0.251565	0.271	0.228	1
ALKBH5	0.00886343	0.286685	0.193	0.15	1
SNRPF	0.00918779	0.312192	0.167	0.128	1
TRAF4	0.00925304	0.279109	0.121	0.086	1
CHMP1B	0.0093146	0.287934	0.342	0.298	1
KIF21A	0.00952879	0.359077	0.13	0.093	1
SLC35E2B	0.0101071	0.281252	0.112	0.077	1
GPX1	0.0104607	0.283211	0.109	0.075	1
ORMDL3	0.0107899	0.303524	0.182	0.144	1
ENSG00000242299	0.0110471	0.25905	0.137	0.101	1
VPS4B	0.0114043	0.28475	0.154	0.115	1
SNHG12	0.011986	0.36045	0.226	0.185	1
MLLT3	0.0121378	0.286269	0.186	0.146	1
CMIP	0.0126268	-0.301893	0.22	0.274	1
SARS1	0.0127492	0.276312	0.121	0.086	1
ROCK1	0.0128474	0.259157	0.352	0.308	1
ENSG00000213280	0.0129316	0.27877	0.121	0.087	1
KLHL24	0.0131622	0.267009	0.171	0.133	1
RFC1	0.0132851	0.27528	0.164	0.125	1
EIF1B	0.0133784	0.254147	0.159	0.123	1
PRKCB	0.0141952	0.318359	0.254	0.213	1
NRAS	0.0141992	0.259521	0.124	0.091	1
CEP350	0.01445	0.291149	0.197	0.156	1
C6orf62	0.0146453	0.25956	0.326	0.283	1
DNAJC1	0.0149755	0.299811	0.149	0.113	1
IER3	0.0153401	0.32419	0.1	0.069	1
EIF5B	0.0157285	0.305262	0.279	0.242	1
THUMPD1	0.0158697	0.261915	0.195	0.155	1
POM121C	0.0158887	0.284713	0.13	0.096	1
ZBTB38	0.0159194	0.284753	0.184	0.146	1
ZNF281	0.0168531	0.266148	0.157	0.119	1
STARD7	0.0193238	0.348725	0.284	0.247	1
MAFF	0.0194105	0.273831	0.257	0.218	1
PLEKHA3	0.0200107	0.272335	0.108	0.077	1
SNRPE	0.020995	0.280187	0.17	0.135	1
WEE1	0.0225427	-0.251268	0.081	0.114	1
UTRN	0.0233876	0.276602	0.284	0.244	1
MYCBP2	0.0246098	0.264314	0.273	0.237	1
C11orf58	0.02543	0.256483	0.316	0.281	1
ITPRIP	0.0264911	0.293959	0.242	0.209	1
KRR1	0.0279297	0.31379	0.147	0.117	1
PHIP	0.0281821	0.288287	0.231	0.194	1
IPO7	0.0284693	0.281126	0.192	0.16	1
CIR1	0.0286082	0.260364	0.192	0.156	1
MBP	0.0287925	0.287866	0.298	0.265	1
ENSG00000241494	0.0308718	0.262565	0.189	0.157	1
TOB2	0.0309086	0.280021	0.252	0.22	1
GALNT1	0.0310807	0.270556	0.196	0.16	1
MAN2A1	0.0314572	0.252598	0.152	0.119	1
RPS27AP16	0.0319527	0.255396	0.432	0.416	1
TBCA	0.0333965	0.271715	0.193	0.16	1
BCL2L11	0.0341495	0.292203	0.141	0.109	1
CYTH1	0.0347851	0.267188	0.151	0.119	1
BCL2A1	0.0348808	0.273678	0.101	0.074	1
DDX27	0.0359132	0.283887	0.243	0.211	1
RGS2	0.0376451	-0.453125	0.369	0.409	1
CCAR1	0.0379375	0.260597	0.233	0.201	1
GRB2	0.0391616	0.250702	0.297	0.27	1
KPNA2	0.0438536	0.267745	0.176	0.145	1
PPP1R14B	0.0439797	0.298291	0.229	0.199	1
PPP1R10	0.0442192	0.261343	0.104	0.079	1
IRS2	0.0442519	0.388028	0.119	0.091	1
USP24	0.047032	0.265712	0.122	0.096	1
CDC40	0.0497671	0.276162	0.103	0.077	1
CITED2	0.0559139	-0.290426	0.19	0.229	1
ZFP91	0.0567484	0.275284	0.158	0.133	1
GADD45B	0.0606601	0.464264	0.203	0.173	1
ATRX	0.0622434	0.254036	0.367	0.341	1
SNU13	0.0627761	0.258926	0.313	0.29	1
ARHGAP45	0.0630927	0.261741	0.134	0.108	1
PPIG	0.0669511	0.261281	0.337	0.317	1
RGS1	0.0677316	-0.520418	0.512	0.539	1
ATP5MJ	0.0682168	0.270809	0.213	0.189	1
CCL3	0.0687766	-0.422871	0.12	0.15	1
NOLC1	0.0708204	0.269528	0.18	0.152	1
COX7A2	0.0746028	0.260605	0.24	0.217	1
RPL26P6	0.0789504	0.254849	0.225	0.202	1
RB1CC1	0.0791354	0.267637	0.2	0.173	1
ATP6V1B2	0.0792179	0.269761	0.108	0.085	1
ZC3H6	0.0907979	0.303805	0.198	0.175	1
RPL7L1	0.107227	0.263631	0.189	0.164	1
TMF1	0.12789	0.287321	0.267	0.25	1
NUCB2	0.130765	0.288225	0.167	0.147	1
SNHG8	0.133686	0.277243	0.354	0.346	1
RASA2	0.22157	0.252288	0.131	0.117	1
SAT1	0.367591	-0.255431	0.609	0.62	1
SLFN11	0.380118	0.259316	0.144	0.136	1
IGHG1	0.747725	0.284662	0.109	0.107	1

[truncated: 1 more sheets: Table S11]
